# Supplementary material for: ERBB2 promoter demethylation and immune cell infiltration promote a poor prognosis for cancer patients
Source: Front Oncol. 2022 Sep 12;12:1012138. doi: 10.3389/fonc.2022.1012138 (PMC9511046; doi:10.3389/fonc.2022.1012138)
Supplement: Supplementary file 2 [file Table_1.xlsx]

## Sheet: Sheet1
tumor，x.normal,x	tumor,y Log2(TPM + 1) Scale	normal,y Log2(TPM + 1) Scale
LUAD, LUNG	6.43	5.35
BRCA,BREAST	6.83	5.62
KIRP,KIDNEY	6.31	6.54
SKCM,FOREAM	4.33	6.49
BLCA,BLADDER	6.44	5.87
