# Supplementary material for: ERBB2 promoter demethylation and immune cell infiltration promote a poor prognosis for cancer patients
Source: Front Oncol. 2022 Sep 12;12:1012138. doi: 10.3389/fonc.2022.1012138 (PMC9511046; doi:10.3389/fonc.2022.1012138)
Supplement: Supplementary file 3 [file Table_2.xlsx]

## Sheet: Sheet1
cancer	infiltrates	rho	p	adj.p
KICH (n=66)	Cancer associated fibroblast_EPIC	-0.295455	0.0168747	0.0421868
KICH (n=66)	Cancer associated fibroblast_MCPCOUNTER	-0.135916	0.280343	0.396946
KICH (n=66)	Cancer associated fibroblast_TIDE	-0.0927232	0.46256	0.564958
KICH (n=66)	Cancer associated fibroblast_XCELL	-0.10198	0.41889	0.531923
cancer	infiltrates	rho	p	adj.p
KIRC (n=533)	Cancer associated fibroblast_EPIC	-0.217577	2.41e-06	1.68e-05
KIRC (n=533)	Cancer associated fibroblast_MCPCOUNTER	-0.151927	0.00106727	0.00377583
KIRC (n=533)	Cancer associated fibroblast_TIDE	-0.145127	0.00178349	0.00548767
KIRC (n=533)	Cancer associated fibroblast_XCELL	-0.0933396	0.0451752	0.0881468
cancer	infiltrates	rho	p	adj.p
LGG (n=516)	Cancer associated fibroblast_EPIC	0.140896	0.00201644	0.00597462
LGG (n=516)	Cancer associated fibroblast_MCPCOUNTER	0.381778	4.93e-18	1.58e-16
LGG (n=516)	Cancer associated fibroblast_TIDE	0.296056	3.99e-11	9.12e-10
LGG (n=516)	Cancer associated fibroblast_XCELL	0.107207	0.0190515	0.0435462
cancer	infiltrates	rho	p	adj.p
CESC (n=306)	Cancer associated fibroblast_EPIC	0.196446	0.00101327	0.00368463
CESC (n=306)	Cancer associated fibroblast_MCPCOUNTER	0.139304	0.0203783	0.0454993
CESC (n=306)	Cancer associated fibroblast_TIDE	0.018071	0.764616	0.855514
CESC (n=306)	Cancer associated fibroblast_XCELL	0.191672	0.00134876	0.00449587
