# Supplementary material for: ERBB2 promoter demethylation and immune cell infiltration promote a poor prognosis for cancer patients
Source: Front Oncol. 2022 Sep 12;12:1012138. doi: 10.3389/fonc.2022.1012138 (PMC9511046; doi:10.3389/fonc.2022.1012138)
Supplement: Supplementary file 4 [file Table_3.xls]

## Sheet: Sheet1
KICH (n=66)	Macrophage M0_CIBERSORT	-0.332344	0.00683445	0.0281833		LGG (n=516)	Macrophage M0_CIBERSORT	0.0814031	0.0753997	0.171851
KICH (n=66)	Macrophage M0_CIBERSORT-ABS	-0.3412	0.00541144	0.023528		LGG (n=516)	Macrophage M0_CIBERSORT-ABS	0.0830843	0.0695434	0.16126
KICH (n=66)	Macrophage M1_CIBERSORT	-0.147532	0.240878	0.414414		LGG (n=516)	Macrophage M1_CIBERSORT	0.126056	0.00578366	0.0247429
KICH (n=66)	Macrophage M1_CIBERSORT-ABS	-0.133991	0.287275	0.473856		LGG (n=516)	Macrophage M1_CIBERSORT-ABS	0.138861	0.00234431	0.0117216
KICH (n=66)	Macrophage M1_QUANTISEQ	0.052592	0.677358	0.806425		LGG (n=516)	Macrophage M1_QUANTISEQ	-0.0534237	0.2437	0.418369
KICH (n=66)	Macrophage M1_XCELL	-0.162344	0.19634	0.353765		LGG (n=516)	Macrophage M1_XCELL	-0.0186813	0.683714	0.80888
KICH (n=66)	Macrophage M2_CIBERSORT	-0.189488	0.130587	0.265827		LGG (n=516)	Macrophage M2_CIBERSORT	0.0986757	0.0310067	0.0905305
KICH (n=66)	Macrophage M2_CIBERSORT-ABS	-0.0960862	0.446415	0.632092		LGG (n=516)	Macrophage M2_CIBERSORT-ABS	0.164064	0.000315769	0.00217772
KICH (n=66)	Macrophage M2_QUANTISEQ	-0.0733792	0.561303	0.73015		LGG (n=516)	Macrophage M2_QUANTISEQ	0.0415878	0.364272	0.554025
KICH (n=66)	Macrophage M2_TIDE	0.076328	0.545632	0.716758		LGG (n=516)	Macrophage M2_TIDE	-0.104904	0.0217982	0.0714695
KICH (n=66)	Macrophage M2_XCELL	-0.151924	0.227004	0.398253		LGG (n=516)	Macrophage M2_XCELL	0.0683831	0.135462	0.270197
KICH (n=66)	Macrophage_EPIC	-0.240155	0.0539889	0.135395		LGG (n=516)	Macrophage_EPIC	-0.0328402	0.473803	0.663155
KICH (n=66)	Macrophage_TIMER	0.116136	0.356907	0.544896		LGG (n=516)	Macrophage_TIMER	0.146705	0.00129777	0.00711108
KICH (n=66)	Macrophage_XCELL	-0.106726	0.397455	0.58342		LGG (n=516)	Macrophage_XCELL	-0.0398993	0.384087	0.571746
KICH (n=66)	Macrophage/Monocyte_MCPCOUNTER	-0.167353	0.182702	0.338337		LGG (n=516)	Macrophage/Monocyte_MCPCOUNTER	-0.116646	0.0107018	0.040964
KICH (n=66)	Mast cell activated_CIBERSORT	0.080515	0.523751	0.700038		LGG (n=516)	Mast cell activated_CIBERSORT	0.0547861	0.231868	0.405009
KICH (n=66)	Mast cell activated_CIBERSORT-ABS	-0.0187412	0.882203	0.932315		LGG (n=516)	Mast cell activated_CIBERSORT-ABS	0.068837	0.13288	0.267769
KICH (n=66)	Mast cell resting_CIBERSORT	0.0923372	0.464433	0.652023		LGG (n=516)	Mast cell resting_CIBERSORT	-0.110326	0.0158155	0.0550103
KICH (n=66)	Mast cell resting_CIBERSORT-ABS	0.0961713	0.446011	0.632092		LGG (n=516)	Mast cell resting_CIBERSORT-ABS	-0.0871353	0.0569504	0.140186
KICH (n=66)	Mast cell_XCELL	0.26576	0.0323798	0.0929479		LGG (n=516)	Mast cell_XCELL	-0.240593	1.01083e-07	2.88808e-06
KICH (n=66)	NK cell activated_CIBERSORT	0.135924	0.280316	0.594047		LGG (n=516)	NK cell activated_CIBERSORT	-0.0585961	0.200952	0.510354
KICH (n=66)	NK cell activated_CIBERSORT-ABS	0.0961674	0.44603	0.717233		LGG (n=516)	NK cell activated_CIBERSORT-ABS	0.0303668	0.50776	0.766429
KICH (n=66)	NK cell resting_CIBERSORT	0.142029	0.259072	0.563839		LGG (n=516)	NK cell resting_CIBERSORT	-0.0175316	0.702222	0.881303
KICH (n=66)	NK cell resting_CIBERSORT-ABS	0.0679157	0.590887	0.824502		LGG (n=516)	NK cell resting_CIBERSORT-ABS	-0.0100506	0.826519	0.929394
KICH (n=66)	NK cell_EPIC	0.0897691	0.477	0.745659		LGG (n=516)	NK cell_EPIC	0.0591191	0.196955	0.504204
KICH (n=66)	NK cell_MCPCOUNTER	0.0598346	0.63588	0.846985		LGG (n=516)	NK cell_MCPCOUNTER	-0.16813	0.000222013	0.00263127
KICH (n=66)	NK cell_QUANTISEQ	0.127691	0.310745	0.635489		LGG (n=516)	NK cell_QUANTISEQ	0.0956448	0.0365799	0.177357
KICH (n=66)	NK cell_XCELL	-0.00678237	0.957237	0.97032		LGG (n=516)	NK cell_XCELL	0.0071316	0.876417	0.942632
KICH (n=66)	T cell CD4+ (non-regulatory)_QUANTISEQ	-0.0681268	0.589731	0.74068		LGG (n=516)	T cell CD4+ (non-regulatory)_QUANTISEQ	-0.0240662	0.599678	0.747233
KICH (n=66)	T cell CD4+ (non-regulatory)_XCELL	0.055072	0.66304	0.799805		LGG (n=516)	T cell CD4+ (non-regulatory)_XCELL	0.0567411	0.215607	0.380201
KICH (n=66)	T cell CD4+ central memory_XCELL	0.0968005	0.443027	0.628656		LGG (n=516)	T cell CD4+ central memory_XCELL	0.0138197	0.763136	0.876275
KICH (n=66)	T cell CD4+ effector memory_XCELL	0.112665	0.37156	0.551752		LGG (n=516)	T cell CD4+ effector memory_XCELL	-0.0379334	0.407969	0.591368
KICH (n=66)	T cell CD4+ memory activated_CIBERSORT	NA	NA	NA		LGG (n=516)	T cell CD4+ memory activated_CIBERSORT	0.0279613	0.541966	0.707957
KICH (n=66)	T cell CD4+ memory activated_CIBERSORT-ABS	NA	NA	NA		LGG (n=516)	T cell CD4+ memory activated_CIBERSORT-ABS	0.0283878	0.535819	0.703152
KICH (n=66)	T cell CD4+ memory resting_CIBERSORT	0.0561193	0.657028	0.798459		LGG (n=516)	T cell CD4+ memory resting_CIBERSORT	0.00892149	0.845749	0.915677
KICH (n=66)	T cell CD4+ memory resting_CIBERSORT-ABS	0.0271216	0.83019	0.913608		LGG (n=516)	T cell CD4+ memory resting_CIBERSORT-ABS	0.0569583	0.213853	0.37795
KICH (n=66)	T cell CD4+ memory_XCELL	-0.154275	0.219812	0.380439		LGG (n=516)	T cell CD4+ memory_XCELL	3.03e-05	0.999472	0.999472
KICH (n=66)	T cell CD4+ naive_CIBERSORT	0.081846	0.516889	0.688604		LGG (n=516)	T cell CD4+ naive_CIBERSORT	0.0411462	0.369392	0.549567
KICH (n=66)	T cell CD4+ naive_CIBERSORT-ABS	0.081846	0.516889	0.688604		LGG (n=516)	T cell CD4+ naive_CIBERSORT-ABS	0.0431008	0.347068	0.524253
KICH (n=66)	T cell CD4+ naive_XCELL	0.201863	0.106844	0.243247		LGG (n=516)	T cell CD4+ naive_XCELL	0.0297464	0.516473	0.688604
KICH (n=66)	T cell CD4+ Th1_XCELL	-0.067133	0.595182	0.744415		LGG (n=516)	T cell CD4+ Th1_XCELL	-0.0130388	0.776153	0.880978
KICH (n=66)	T cell CD4+ Th2_XCELL	-0.346611	0.00467668	0.0241476		LGG (n=516)	T cell CD4+ Th2_XCELL	0.113511	0.0130194	0.0535695
KICH (n=66)	T cell CD4+_EPIC	0.411419	0.000662324	0.00467175		LGG (n=516)	T cell CD4+_EPIC	0.00944643	0.836796	0.913608
KICH (n=66)	T cell CD4+_TIMER	-0.0904142	0.473826	0.649866		LGG (n=516)	T cell CD4+_TIMER	0.0262859	0.566449	0.730008
KICH (n=66)	T cell regulatory (Tregs)_CIBERSORT	-0.0529469	0.675302	0.808316		LGG (n=516)	T cell regulatory (Tregs)_CIBERSORT	-0.00842571	0.854222	0.919394
KICH (n=66)	T cell regulatory (Tregs)_CIBERSORT-ABS	-0.113793	0.366757	0.546676		LGG (n=516)	T cell regulatory (Tregs)_CIBERSORT-ABS	-0.00177619	0.969104	0.986588
KICH (n=66)	T cell regulatory (Tregs)_QUANTISEQ	-0.0533159	0.673166	0.806982		LGG (n=516)	T cell regulatory (Tregs)_QUANTISEQ	0.0294027	0.521332	0.692189
KICH (n=66)	T cell regulatory (Tregs)_XCELL	0.347704	0.0045395	0.0235935		LGG (n=516)	T cell regulatory (Tregs)_XCELL	-0.248853	3.52e-08	8.42e-07
