# Supplementary material for: ERBB2 promoter demethylation and immune cell infiltration promote a poor prognosis for cancer patients
Source: Front Oncol. 2022 Sep 12;12:1012138. doi: 10.3389/fonc.2022.1012138 (PMC9511046; doi:10.3389/fonc.2022.1012138)
Supplement: Supplementary file 5 [file Table_4.csv]

Tumor	Nor	p
BLCA.Tumor (n=408)	BLCA.Normal (n=19)	0.00335156823494104
BRCA.Tumor (n=1093)	BRCA.Normal (n=112)	1.08012094054265e-13
CESC.Tumor (n=304)	CESC.Normal (n=3)	0.0247587617391037
CHOL.Tumor (n=36)	CHOL.Normal (n=9)	1.90123007091691e-05
COAD.Tumor (n=457)	COAD.Normal (n=41)	1.37091983744735e-07
ESCA.Tumor (n=184)	ESCA.Normal (n=11)	0.0154047899175634
GBM.Tumor (n=153)	GBM.Normal (n=5)	0.00669614022595265
HNSC-HPV+.Tumor (n=97)	HNSC-HPV-.Tumor (n=421)	2.98298855772299e-06
HNSC.Tumor (n=520)	HNSC.Normal (n=44)	3.13529373242489e-06
KICH.Tumor (n=66)	KICH.Normal (n=25)	6.62228881471825e-10
KIRC.Tumor (n=533)	KIRC.Normal (n=72)	3.33210378413304e-36
KIRP.Tumor (n=290)	KIRP.Normal (n=32)	0.000113086921512852
LIHC.Tumor (n=371)	LIHC.Normal (n=50)	0.033567299211994
LUAD.Tumor (n=515)	LUAD.Normal (n=59)	1.13459041841659e-14
LUSC.Tumor (n=501)	LUSC.Normal (n=51)	0.0247730931831297
PAAD.Tumor (n=178)	PAAD.Normal (n=4)	0.138153882781779
PCPG.Tumor (n=179)	PCPG.Normal (n=3)	0.66649342921153
PRAD.Tumor (n=497)	PRAD.Normal (n=52)	0.516838803489074
READ.Tumor (n=166)	READ.Normal (n=10)	0.550151892197444
SKCM.Tumor (n=103)	SKCM.Metastasis (n=368)	0.00804339957588506
STAD.Tumor (n=415)	STAD.Normal (n=35)	0.00023819040238174
THCA.Tumor (n=501)	THCA.Normal (n=59)	2.08524556631682e-11
UCEC.Tumor (n=545)	UCEC.Normal (n=35)	5.70940204571833e-06
