# Supplementary material for: ERBB2 promoter demethylation and immune cell infiltration promote a poor prognosis for cancer patients
Source: Front Oncol. 2022 Sep 12;12:1012138. doi: 10.3389/fonc.2022.1012138 (PMC9511046; doi:10.3389/fonc.2022.1012138)
Supplement: Supplementary file 6 [file Table_5.csv]

cancer	infiltrates	rho	p	adj.p
ACC (n=79)	Cancer associated fibroblast_EPIC	0.287849456	0.013532225	0.034921872
ACC (n=79)	Cancer associated fibroblast_MCPCOUNTER	0.49000985	1.08E-05	5.97E-05
ACC (n=79)	Cancer associated fibroblast_TIDE	0.479007276	1.81E-05	9.34E-05
ACC (n=79)	Cancer associated fibroblast_XCELL	0.307911843	0.008046476	0.0221507
BLCA (n=408)	Cancer associated fibroblast_EPIC	-0.012188149	0.815743972	0.875966682
BLCA (n=408)	Cancer associated fibroblast_MCPCOUNTER	-0.118108284	0.023455176	0.050037709
BLCA (n=408)	Cancer associated fibroblast_TIDE	-0.172434708	0.000895249	0.003331161
BLCA (n=408)	Cancer associated fibroblast_XCELL	0.106669225	0.040840336	0.081680671
BRCA (n=1100)	Cancer associated fibroblast_EPIC	0.194327881	6.49E-10	1.04E-08
BRCA (n=1100)	Cancer associated fibroblast_MCPCOUNTER	0.167970385	9.99E-08	8.88E-07
BRCA (n=1100)	Cancer associated fibroblast_TIDE	0.15278971	1.30E-06	9.47E-06
BRCA (n=1100)	Cancer associated fibroblast_XCELL	-0.000847297	0.978715158	0.978715158
BRCA-Basal (n=191)	Cancer associated fibroblast_EPIC	0.05925051	0.437384673	0.54155136
BRCA-Basal (n=191)	Cancer associated fibroblast_MCPCOUNTER	0.101931524	0.180777001	0.280818643
BRCA-Basal (n=191)	Cancer associated fibroblast_TIDE	0.162860892	0.031780972	0.065191737
BRCA-Basal (n=191)	Cancer associated fibroblast_XCELL	-0.055405279	0.467755353	0.566976185
BRCA-Her2 (n=82)	Cancer associated fibroblast_EPIC	0.22243464	0.060382629	0.112339775
BRCA-Her2 (n=82)	Cancer associated fibroblast_MCPCOUNTER	0.2404077	0.041935129	0.082834822
BRCA-Her2 (n=82)	Cancer associated fibroblast_TIDE	0.216376905	0.067913775	0.122092179
BRCA-Her2 (n=82)	Cancer associated fibroblast_XCELL	0.270907334	0.021351119	0.046796974
BRCA-LumA (n=568)	Cancer associated fibroblast_EPIC	0.043006336	0.329090726	0.446224713
BRCA-LumA (n=568)	Cancer associated fibroblast_MCPCOUNTER	0.04178844	0.342984559	0.457312746
BRCA-LumA (n=568)	Cancer associated fibroblast_TIDE	0.047739895	0.278594226	0.396945952
BRCA-LumA (n=568)	Cancer associated fibroblast_XCELL	-0.080809147	0.066362852	0.120659732
BRCA-LumB (n=219)	Cancer associated fibroblast_EPIC	0.072818975	0.315497327	0.434473808
BRCA-LumB (n=219)	Cancer associated fibroblast_MCPCOUNTER	0.077454646	0.285592768	0.400831955
BRCA-LumB (n=219)	Cancer associated fibroblast_TIDE	-0.014348453	0.843412902	0.893682545
BRCA-LumB (n=219)	Cancer associated fibroblast_XCELL	-0.24110707	0.000754685	0.002874989
CESC (n=306)	Cancer associated fibroblast_EPIC	0.196446132	0.001013274	0.003684631
CESC (n=306)	Cancer associated fibroblast_MCPCOUNTER	0.139303597	0.02037827	0.04549933
CESC (n=306)	Cancer associated fibroblast_TIDE	0.018070969	0.76461559	0.855513947
CESC (n=306)	Cancer associated fibroblast_XCELL	0.191671654	0.001348761	0.004495871
CHOL (n=36)	Cancer associated fibroblast_EPIC	0.191133624	0.271386994	0.39118846
CHOL (n=36)	Cancer associated fibroblast_MCPCOUNTER	0.145417911	0.404560597	0.519295331
CHOL (n=36)	Cancer associated fibroblast_TIDE	0.055919696	0.749680663	0.850701462
CHOL (n=36)	Cancer associated fibroblast_XCELL	0.024244729	0.890046976	0.912868693
COAD (n=458)	Cancer associated fibroblast_EPIC	0.01853905	0.759557974	0.855513947
COAD (n=458)	Cancer associated fibroblast_MCPCOUNTER	0.008846286	0.883894777	0.912407512
COAD (n=458)	Cancer associated fibroblast_TIDE	0.046012882	0.35508804	0.469537905
COAD (n=458)	Cancer associated fibroblast_XCELL	-0.106198582	0.078737768	0.136367
DLBC (n=48)	Cancer associated fibroblast_EPIC	0.277253795	0.079263319	0.136367
DLBC (n=48)	Cancer associated fibroblast_MCPCOUNTER	0.365184192	0.018887926	0.043546236
DLBC (n=48)	Cancer associated fibroblast_TIDE	0.234754074	0.139566094	0.22330575
DLBC (n=48)	Cancer associated fibroblast_XCELL	0.197463597	0.215897528	0.325883062
ESCA (n=185)	Cancer associated fibroblast_EPIC	-0.304502878	3.24E-05	0.000161933
ESCA (n=185)	Cancer associated fibroblast_MCPCOUNTER	-0.326114317	7.91E-06	4.82E-05
ESCA (n=185)	Cancer associated fibroblast_TIDE	-0.458104014	1.01E-10	2.01E-09
ESCA (n=185)	Cancer associated fibroblast_XCELL	-0.128269965	0.086156743	0.145106093
GBM (n=153)	Cancer associated fibroblast_EPIC	0.24366984	0.004113423	0.01154645
GBM (n=153)	Cancer associated fibroblast_MCPCOUNTER	0.186157913	0.029403527	0.061098239
GBM (n=153)	Cancer associated fibroblast_TIDE	0.418889829	3.50E-07	2.95E-06
GBM (n=153)	Cancer associated fibroblast_XCELL	0.112047939	0.19237685	0.295964385
HNSC (n=522)	Cancer associated fibroblast_EPIC	-0.055007851	0.223242251	0.33072926
HNSC (n=522)	Cancer associated fibroblast_MCPCOUNTER	-0.081086113	0.07234165	0.128607378
HNSC (n=522)	Cancer associated fibroblast_TIDE	-0.165278227	0.000231342	0.001000397
HNSC (n=522)	Cancer associated fibroblast_XCELL	0.106256861	0.018394794	0.043546236
HNSC-HPV- (n=422)	Cancer associated fibroblast_EPIC	-0.026863555	0.592175311	0.681640645
HNSC-HPV- (n=422)	Cancer associated fibroblast_MCPCOUNTER	-0.06715616	0.180104443	0.280818643
HNSC-HPV- (n=422)	Cancer associated fibroblast_TIDE	-0.128576132	0.010048148	0.026795061
HNSC-HPV- (n=422)	Cancer associated fibroblast_XCELL	0.078957832	0.114869856	0.187542622
HNSC-HPV+ (n=98)	Cancer associated fibroblast_EPIC	-0.01816836	0.865803809	0.906030649
HNSC-HPV+ (n=98)	Cancer associated fibroblast_MCPCOUNTER	-0.018088009	0.866391809	0.906030649
HNSC-HPV+ (n=98)	Cancer associated fibroblast_TIDE	-0.095516672	0.373250016	0.489508218
HNSC-HPV+ (n=98)	Cancer associated fibroblast_XCELL	0.166652768	0.118544806	0.191587565
KICH (n=66)	Cancer associated fibroblast_EPIC	-0.295455199	0.016874726	0.042186814
KICH (n=66)	Cancer associated fibroblast_MCPCOUNTER	-0.135916247	0.280343079	0.396945952
KICH (n=66)	Cancer associated fibroblast_TIDE	-0.092723238	0.462559742	0.564958464
KICH (n=66)	Cancer associated fibroblast_XCELL	-0.101980344	0.418889568	0.531923261
KIRC (n=533)	Cancer associated fibroblast_EPIC	-0.217576979	2.41E-06	1.68E-05
KIRC (n=533)	Cancer associated fibroblast_MCPCOUNTER	-0.151926851	0.001067269	0.003775829
KIRC (n=533)	Cancer associated fibroblast_TIDE	-0.145126846	0.001783493	0.00548767
KIRC (n=533)	Cancer associated fibroblast_XCELL	-0.093339557	0.045175242	0.088146814
KIRP (n=290)	Cancer associated fibroblast_EPIC	-0.130421329	0.03629072	0.073500193
KIRP (n=290)	Cancer associated fibroblast_MCPCOUNTER	0.153133976	0.013805223	0.035060883
KIRP (n=290)	Cancer associated fibroblast_TIDE	0.192719492	0.001872743	0.005653563
KIRP (n=290)	Cancer associated fibroblast_XCELL	0.147433399	0.017807559	0.043546236
LGG (n=516)	Cancer associated fibroblast_EPIC	0.140896464	0.002016435	0.005974624
LGG (n=516)	Cancer associated fibroblast_MCPCOUNTER	0.38177837	4.93E-18	1.58E-16
LGG (n=516)	Cancer associated fibroblast_TIDE	0.29605587	3.99E-11	9.12E-10
LGG (n=516)	Cancer associated fibroblast_XCELL	0.107207419	0.019051478	0.043546236
LIHC (n=371)	Cancer associated fibroblast_EPIC	0.200921541	0.000172108	0.000764924
LIHC (n=371)	Cancer associated fibroblast_MCPCOUNTER	0.292729197	3.04E-08	2.86E-07
LIHC (n=371)	Cancer associated fibroblast_TIDE	0.237224622	8.43E-06	4.82E-05
LIHC (n=371)	Cancer associated fibroblast_XCELL	0.161369399	0.002645774	0.007559353
LUAD (n=515)	Cancer associated fibroblast_EPIC	0.152824451	0.000662466	0.002649863
LUAD (n=515)	Cancer associated fibroblast_MCPCOUNTER	0.104356228	0.020474699	0.04549933
LUAD (n=515)	Cancer associated fibroblast_TIDE	0.07875837	0.080638202	0.137256513
LUAD (n=515)	Cancer associated fibroblast_XCELL	0.025033844	0.579224755	0.671564933
LUSC (n=501)	Cancer associated fibroblast_EPIC	0.085623889	0.06168123	0.113436745
LUSC (n=501)	Cancer associated fibroblast_MCPCOUNTER	0.08690144	0.057885292	0.10896055
LUSC (n=501)	Cancer associated fibroblast_TIDE	0.044298781	0.334326712	0.449514907
LUSC (n=501)	Cancer associated fibroblast_XCELL	0.028361228	0.536629592	0.645569434
MESO (n=87)	Cancer associated fibroblast_EPIC	-0.173140878	0.113048568	0.186471865
MESO (n=87)	Cancer associated fibroblast_MCPCOUNTER	-0.182566184	0.094456895	0.157428158
MESO (n=87)	Cancer associated fibroblast_TIDE	-0.01022349	0.926012603	0.931836582
MESO (n=87)	Cancer associated fibroblast_XCELL	0.096791385	0.37819269	0.491957971
OV (n=303)	Cancer associated fibroblast_EPIC	0.201267734	0.001409466	0.004501544
OV (n=303)	Cancer associated fibroblast_MCPCOUNTER	0.162342565	0.010291556	0.026994246
OV (n=303)	Cancer associated fibroblast_TIDE	0.204340948	0.00118485	0.004033531
OV (n=303)	Cancer associated fibroblast_XCELL	0.0639453	0.314900924	0.434473808
PAAD (n=179)	Cancer associated fibroblast_EPIC	0.044040032	0.567354667	0.671564933
PAAD (n=179)	Cancer associated fibroblast_MCPCOUNTER	0.019867859	0.796464135	0.874519467
PAAD (n=179)	Cancer associated fibroblast_TIDE	-0.086360887	0.26138155	0.380191345
PAAD (n=179)	Cancer associated fibroblast_XCELL	-0.247770956	0.001085551	0.003775829
PCPG (n=181)	Cancer associated fibroblast_EPIC	0.232525843	0.002495509	0.007259663
PCPG (n=181)	Cancer associated fibroblast_MCPCOUNTER	0.425300588	1.01E-08	1.08E-07
PCPG (n=181)	Cancer associated fibroblast_TIDE	0.371935635	7.46E-07	5.97E-06
PCPG (n=181)	Cancer associated fibroblast_XCELL	0.089500995	0.250048924	0.367044293
PRAD (n=498)	Cancer associated fibroblast_EPIC	0.010002153	0.838825578	0.893682545
PRAD (n=498)	Cancer associated fibroblast_MCPCOUNTER	-0.15583048	0.001431292	0.004501544
PRAD (n=498)	Cancer associated fibroblast_TIDE	-0.038192905	0.437203001	0.54155136
PRAD (n=498)	Cancer associated fibroblast_XCELL	-0.187289415	0.000121773	0.000573047
READ (n=166)	Cancer associated fibroblast_EPIC	0.029341237	0.783682319	0.870758133
READ (n=166)	Cancer associated fibroblast_MCPCOUNTER	-0.024959326	0.815364297	0.875966682
READ (n=166)	Cancer associated fibroblast_TIDE	0.085365136	0.317708972	0.434473808
READ (n=166)	Cancer associated fibroblast_XCELL	-0.026561288	0.803744468	0.874823911
SARC (n=260)	Cancer associated fibroblast_EPIC	0.007669559	0.905125704	0.916582992
SARC (n=260)	Cancer associated fibroblast_MCPCOUNTER	0.036285972	0.572699531	0.671564933
SARC (n=260)	Cancer associated fibroblast_TIDE	0.168979781	0.008168071	0.0221507
SARC (n=260)	Cancer associated fibroblast_XCELL	0.090839743	0.157185219	0.249006287
SKCM (n=471)	Cancer associated fibroblast_EPIC	0.107016282	0.022134282	0.047857908
SKCM (n=471)	Cancer associated fibroblast_MCPCOUNTER	0.164460156	0.000415255	0.001711101
SKCM (n=471)	Cancer associated fibroblast_TIDE	0.267603975	6.20E-09	7.63E-08
SKCM (n=471)	Cancer associated fibroblast_XCELL	-0.005883997	0.900173572	0.916582992
SKCM-Metastasis (n=368)	Cancer associated fibroblast_EPIC	0.094377669	0.076164919	0.133916341
SKCM-Metastasis (n=368)	Cancer associated fibroblast_MCPCOUNTER	0.124785577	0.018838572	0.043546236
SKCM-Metastasis (n=368)	Cancer associated fibroblast_TIDE	0.234823501	8.00E-06	4.82E-05
SKCM-Metastasis (n=368)	Cancer associated fibroblast_XCELL	0.04116887	0.44001048	0.54155136
SKCM-Primary (n=103)	Cancer associated fibroblast_EPIC	0.194458445	0.050175163	0.095653041
SKCM-Primary (n=103)	Cancer associated fibroblast_MCPCOUNTER	0.32932951	0.000725187	0.002829999
SKCM-Primary (n=103)	Cancer associated fibroblast_TIDE	0.387104196	5.84E-05	0.000283077
SKCM-Primary (n=103)	Cancer associated fibroblast_XCELL	-0.059508347	0.55242877	0.659616442
STAD (n=415)	Cancer associated fibroblast_EPIC	-0.100657935	0.050217847	0.095653041
STAD (n=415)	Cancer associated fibroblast_MCPCOUNTER	-0.180380975	0.000417081	0.001711101
STAD (n=415)	Cancer associated fibroblast_TIDE	-0.19424419	0.000141606	0.000647343
STAD (n=415)	Cancer associated fibroblast_XCELL	-0.311667952	5.55E-10	9.87E-09
TGCT (n=150)	Cancer associated fibroblast_EPIC	0.720511144	8.07E-25	6.45E-23
TGCT (n=150)	Cancer associated fibroblast_MCPCOUNTER	0.686841074	7.70E-22	3.08E-20
TGCT (n=150)	Cancer associated fibroblast_TIDE	0.720556668	7.99E-25	6.45E-23
TGCT (n=150)	Cancer associated fibroblast_XCELL	0.446091791	1.49E-08	1.49E-07
THCA (n=509)	Cancer associated fibroblast_EPIC	0.202379187	6.61E-06	4.41E-05
THCA (n=509)	Cancer associated fibroblast_MCPCOUNTER	0.106186136	0.018958302	0.043546236
THCA (n=509)	Cancer associated fibroblast_TIDE	0.364414223	9.00E-17	2.40E-15
THCA (n=509)	Cancer associated fibroblast_XCELL	-0.256382567	9.17E-09	1.05E-07
THYM (n=120)	Cancer associated fibroblast_EPIC	0.527023971	1.44E-09	1.92E-08
THYM (n=120)	Cancer associated fibroblast_MCPCOUNTER	0.533964722	7.98E-10	1.16E-08
THYM (n=120)	Cancer associated fibroblast_TIDE	0.760447097	6.38E-23	3.40E-21
THYM (n=120)	Cancer associated fibroblast_XCELL	0.439392695	8.98E-07	6.84E-06
UCEC (n=545)	Cancer associated fibroblast_EPIC	-0.048111588	0.65622477	0.749971166
UCEC (n=545)	Cancer associated fibroblast_MCPCOUNTER	0.017104861	0.87431882	0.90838319
UCEC (n=545)	Cancer associated fibroblast_TIDE	0.04875541	0.405699478	0.519295331
UCEC (n=545)	Cancer associated fibroblast_XCELL	-0.131368452	0.2224572	0.33072926
UCS (n=57)	Cancer associated fibroblast_EPIC	-0.11210622	0.424169584	0.534386878
UCS (n=57)	Cancer associated fibroblast_MCPCOUNTER	-0.174940678	0.210239716	0.320365282
UCS (n=57)	Cancer associated fibroblast_TIDE	-0.078684546	0.575450583	0.671564933
UCS (n=57)	Cancer associated fibroblast_XCELL	-0.036002838	0.797999013	0.874519467
UVM (n=80)	Cancer associated fibroblast_EPIC	0.357041598	0.001434867	0.004501544
UVM (n=80)	Cancer associated fibroblast_MCPCOUNTER	0.476765739	1.17E-05	6.23E-05
UVM (n=80)	Cancer associated fibroblast_TIDE	0.483833157	8.28E-06	4.82E-05
UVM (n=80)	Cancer associated fibroblast_XCELL	-0.255586547	0.024865709	0.05234886
