# Supplementary material for: ERBB2 promoter demethylation and immune cell infiltration promote a poor prognosis for cancer patients
Source: Front Oncol. 2022 Sep 12;12:1012138. doi: 10.3389/fonc.2022.1012138 (PMC9511046; doi:10.3389/fonc.2022.1012138)
Supplement: Supplementary file 7 [file Table_6.csv]

cancer	infiltrates	rho	p	adj.p
ACC (n=79)	Macrophage M0_CIBERSORT	0.153732158	0.194097635	0.351307937
ACC (n=79)	Macrophage M0_CIBERSORT-ABS	0.164323443	0.164768501	0.313225015
ACC (n=79)	Macrophage M1_CIBERSORT	0.30685086	0.008278048	0.03361644
ACC (n=79)	Macrophage M1_CIBERSORT-ABS	0.368363364	0.001343453	0.007311308
ACC (n=79)	Macrophage M1_QUANTISEQ	0.244126216	0.037395477	0.103516891
ACC (n=79)	Macrophage M1_XCELL	-0.129741273	0.273951028	0.455635805
ACC (n=79)	Macrophage M2_CIBERSORT	-0.073965158	0.534005079	0.707291496
ACC (n=79)	Macrophage M2_CIBERSORT-ABS	0.351411054	0.002299884	0.011571742
ACC (n=79)	Macrophage M2_QUANTISEQ	0.114953122	0.332833068	0.525180383
ACC (n=79)	Macrophage M2_TIDE	-0.108752089	0.359739734	0.548174833
ACC (n=79)	Macrophage M2_XCELL	-0.027178272	0.819455407	0.894911882
ACC (n=79)	Macrophage_EPIC	0.101335991	0.393620343	0.578853445
ACC (n=79)	Macrophage_TIMER	0.241322758	0.039707328	0.108745449
ACC (n=79)	Macrophage_XCELL	-0.05965835	0.616110449	0.771343285
ACC (n=79)	Macrophage/Monocyte_MCPCOUNTER	0.395869247	0.000526879	0.003242333
ACC (n=79)	Mast cell activated_CIBERSORT	-0.033977719	0.775354912	0.865685854
ACC (n=79)	Mast cell activated_CIBERSORT-ABS	0.033560599	0.778041521	0.866898631
ACC (n=79)	Mast cell resting_CIBERSORT	0.072885551	0.540007243	0.711706416
ACC (n=79)	Mast cell resting_CIBERSORT-ABS	0.110790284	0.3507521	0.541702084
ACC (n=79)	Mast cell_XCELL	0.012780214	0.914539974	0.948939014
BLCA (n=408)	Macrophage M0_CIBERSORT	-0.117748127	0.023884641	0.075465525
BLCA (n=408)	Macrophage M0_CIBERSORT-ABS	-0.142428076	0.006201826	0.026112953
BLCA (n=408)	Macrophage M1_CIBERSORT	-0.154604182	0.002942984	0.014183056
BLCA (n=408)	Macrophage M1_CIBERSORT-ABS	-0.156334028	0.002635659	0.012778951
BLCA (n=408)	Macrophage M1_QUANTISEQ	-0.245288856	1.91E-06	3.31E-05
BLCA (n=408)	Macrophage M1_XCELL	-0.194627839	0.000172035	0.001310742
BLCA (n=408)	Macrophage M2_CIBERSORT	-0.101816185	0.050985399	0.131152151
BLCA (n=408)	Macrophage M2_CIBERSORT-ABS	-0.127691759	0.014235652	0.050615653
BLCA (n=408)	Macrophage M2_QUANTISEQ	0.037230187	0.476454898	0.663155176
BLCA (n=408)	Macrophage M2_TIDE	0.30307501	2.95E-09	1.12E-07
BLCA (n=408)	Macrophage M2_XCELL	-0.10103694	0.052795611	0.134558518
BLCA (n=408)	Macrophage_EPIC	-0.195729205	0.000157729	0.001225081
BLCA (n=408)	Macrophage_TIMER	0.026523264	0.612040678	0.769862488
BLCA (n=408)	Macrophage_XCELL	-0.249900431	1.20E-06	2.37E-05
BLCA (n=408)	Macrophage/Monocyte_MCPCOUNTER	-0.311294101	1.04E-09	4.15E-08
BLCA (n=408)	Mast cell activated_CIBERSORT	0.195751245	0.000157455	0.001225081
BLCA (n=408)	Mast cell activated_CIBERSORT-ABS	0.198900237	0.000122518	0.001034823
BLCA (n=408)	Mast cell resting_CIBERSORT	-0.148959959	0.004185658	0.019355645
BLCA (n=408)	Mast cell resting_CIBERSORT-ABS	-0.192366933	0.000205292	0.00150673
BLCA (n=408)	Mast cell_XCELL	-0.089689509	0.085768542	0.192738298
BRCA (n=1100)	Macrophage M0_CIBERSORT	-0.114559586	0.000295533	0.002092269
BRCA (n=1100)	Macrophage M0_CIBERSORT-ABS	-0.154366051	1.01E-06	2.07E-05
BRCA (n=1100)	Macrophage M1_CIBERSORT	-0.092278009	0.003592681	0.016870707
BRCA (n=1100)	Macrophage M1_CIBERSORT-ABS	-0.110860569	0.000462497	0.002959979
BRCA (n=1100)	Macrophage M1_QUANTISEQ	-0.015987296	0.614653772	0.770725733
BRCA (n=1100)	Macrophage M1_XCELL	-0.214001393	9.26E-12	5.29E-10
BRCA (n=1100)	Macrophage M2_CIBERSORT	0.150551527	1.86E-06	3.31E-05
BRCA (n=1100)	Macrophage M2_CIBERSORT-ABS	0.042547393	0.180133752	0.334698507
BRCA (n=1100)	Macrophage M2_QUANTISEQ	0.16993102	7.04E-08	2.09E-06
BRCA (n=1100)	Macrophage M2_TIDE	0.179914392	1.12E-08	3.73E-07
BRCA (n=1100)	Macrophage M2_XCELL	0.017138791	0.589398749	0.746181575
BRCA (n=1100)	Macrophage_EPIC	-0.110229898	0.000498532	0.003137381
BRCA (n=1100)	Macrophage_TIMER	0.142696912	6.29E-06	8.68E-05
BRCA (n=1100)	Macrophage_XCELL	-0.153208278	1.22E-06	2.37E-05
BRCA (n=1100)	Macrophage/Monocyte_MCPCOUNTER	-0.145395383	4.17E-06	6.30E-05
BRCA (n=1100)	Mast cell activated_CIBERSORT	0.263068922	3.38E-17	1.35E-14
BRCA (n=1100)	Mast cell activated_CIBERSORT-ABS	0.237427351	3.33E-14	4.44E-12
BRCA (n=1100)	Mast cell resting_CIBERSORT	-0.119473934	0.000159663	0.001228178
BRCA (n=1100)	Mast cell resting_CIBERSORT-ABS	-0.126847386	6.06E-05	0.000570522
BRCA (n=1100)	Mast cell_XCELL	0.144338586	4.90E-06	7.26E-05
BRCA-Basal (n=191)	Macrophage M0_CIBERSORT	0.105857137	0.164469316	0.313225015
BRCA-Basal (n=191)	Macrophage M0_CIBERSORT-ABS	0.062913931	0.409526311	0.59784863
BRCA-Basal (n=191)	Macrophage M1_CIBERSORT	0.000208875	0.997817477	0.998730619
BRCA-Basal (n=191)	Macrophage M1_CIBERSORT-ABS	-0.033500733	0.660775235	0.798805393
BRCA-Basal (n=191)	Macrophage M1_QUANTISEQ	0.007135751	0.925546259	0.95540259
BRCA-Basal (n=191)	Macrophage M1_XCELL	-0.208242126	0.005826329	0.024792891
BRCA-Basal (n=191)	Macrophage M2_CIBERSORT	-0.023447467	0.758762501	0.856149507
BRCA-Basal (n=191)	Macrophage M2_CIBERSORT-ABS	-0.034957131	0.647000853	0.793866077
BRCA-Basal (n=191)	Macrophage M2_QUANTISEQ	-0.187101855	0.013431252	0.048400907
BRCA-Basal (n=191)	Macrophage M2_TIDE	-0.045163379	0.554015361	0.725388361
BRCA-Basal (n=191)	Macrophage M2_XCELL	-0.088492601	0.245575411	0.420685929
BRCA-Basal (n=191)	Macrophage_EPIC	-0.172525568	0.022818325	0.073873459
BRCA-Basal (n=191)	Macrophage_TIMER	0.175942078	0.020219327	0.067397757
BRCA-Basal (n=191)	Macrophage_XCELL	-0.191810033	0.011228724	0.042342691
BRCA-Basal (n=191)	Macrophage/Monocyte_MCPCOUNTER	-0.140524003	0.064390521	0.154691942
BRCA-Basal (n=191)	Mast cell activated_CIBERSORT	-0.049405413	0.517372869	0.694037526
BRCA-Basal (n=191)	Mast cell activated_CIBERSORT-ABS	-0.04934033	0.517925504	0.694037526
BRCA-Basal (n=191)	Mast cell resting_CIBERSORT	-0.012834988	0.86651111	0.925512534
BRCA-Basal (n=191)	Mast cell resting_CIBERSORT-ABS	-0.030814004	0.686484226	0.810010887
BRCA-Basal (n=191)	Mast cell_XCELL	-0.014347722	0.850951132	0.912548131
BRCA-Her2 (n=82)	Macrophage M0_CIBERSORT	0.189059099	0.111716767	0.235193193
BRCA-Her2 (n=82)	Macrophage M0_CIBERSORT-ABS	0.118817947	0.320181152	0.513316477
BRCA-Her2 (n=82)	Macrophage M1_CIBERSORT	-0.239616332	0.042635339	0.114842663
BRCA-Her2 (n=82)	Macrophage M1_CIBERSORT-ABS	-0.170155932	0.153005327	0.299276923
BRCA-Her2 (n=82)	Macrophage M1_QUANTISEQ	0.015230334	0.898956846	0.941316069
BRCA-Her2 (n=82)	Macrophage M1_XCELL	-0.277340749	0.018344073	0.062714781
BRCA-Her2 (n=82)	Macrophage M2_CIBERSORT	0.17789534	0.134907457	0.269814913
BRCA-Her2 (n=82)	Macrophage M2_CIBERSORT-ABS	-0.004412909	0.970652765	0.984185313
BRCA-Her2 (n=82)	Macrophage M2_QUANTISEQ	-0.037485868	0.754568467	0.855035091
BRCA-Her2 (n=82)	Macrophage M2_TIDE	0.119989658	0.315397933	0.508331643
BRCA-Her2 (n=82)	Macrophage M2_XCELL	0.084736452	0.479129586	0.663155176
BRCA-Her2 (n=82)	Macrophage_EPIC	-0.058496401	0.625486291	0.7776017
BRCA-Her2 (n=82)	Macrophage_TIMER	0.064905267	0.588044209	0.746181575
BRCA-Her2 (n=82)	Macrophage_XCELL	-0.184776017	0.120220344	0.249808508
BRCA-Her2 (n=82)	Macrophage/Monocyte_MCPCOUNTER	-0.211443912	0.074589703	0.17049075
BRCA-Her2 (n=82)	Mast cell activated_CIBERSORT	-0.049954412	0.676883874	0.806424515
BRCA-Her2 (n=82)	Mast cell activated_CIBERSORT-ABS	-0.049861534	0.677451454	0.806424515
BRCA-Her2 (n=82)	Mast cell resting_CIBERSORT	-0.197210824	0.096823301	0.213384685
BRCA-Her2 (n=82)	Mast cell resting_CIBERSORT-ABS	-0.215557858	0.068987653	0.160436402
BRCA-Her2 (n=82)	Mast cell_XCELL	-0.188428987	0.112937805	0.235901421
BRCA-LumA (n=568)	Macrophage M0_CIBERSORT	-0.10689048	0.01503547	0.052988441
BRCA-LumA (n=568)	Macrophage M0_CIBERSORT-ABS	-0.119444485	0.006546939	0.027278912
BRCA-LumA (n=568)	Macrophage M1_CIBERSORT	0.006764803	0.878047313	0.931179013
BRCA-LumA (n=568)	Macrophage M1_CIBERSORT-ABS	0.000239951	0.995657369	0.998152751
BRCA-LumA (n=568)	Macrophage M1_QUANTISEQ	0.033761231	0.443669864	0.631558525
BRCA-LumA (n=568)	Macrophage M1_XCELL	-0.181561337	3.28E-05	0.000354988
BRCA-LumA (n=568)	Macrophage M2_CIBERSORT	0.014071123	0.749585913	0.850593944
BRCA-LumA (n=568)	Macrophage M2_CIBERSORT-ABS	0.050848963	0.248445528	0.423787681
BRCA-LumA (n=568)	Macrophage M2_QUANTISEQ	0.061721488	0.161112425	0.310578169
BRCA-LumA (n=568)	Macrophage M2_TIDE	0.133886056	0.002283626	0.011562663
BRCA-LumA (n=568)	Macrophage M2_XCELL	-0.124803888	0.004483211	0.02044232
BRCA-LumA (n=568)	Macrophage_EPIC	-0.102806846	0.019380788	0.065029326
BRCA-LumA (n=568)	Macrophage_TIMER	0.042307707	0.337015651	0.528652002
BRCA-LumA (n=568)	Macrophage_XCELL	-0.188783144	1.55E-05	0.000185456
BRCA-LumA (n=568)	Macrophage/Monocyte_MCPCOUNTER	-0.069873779	0.112544628	0.235695556
BRCA-LumA (n=568)	Mast cell activated_CIBERSORT	0.096594801	0.028080586	0.084452889
BRCA-LumA (n=568)	Mast cell activated_CIBERSORT-ABS	0.097579802	0.026509835	0.081465758
BRCA-LumA (n=568)	Mast cell resting_CIBERSORT	-0.023280254	0.59741034	0.755020966
BRCA-LumA (n=568)	Mast cell resting_CIBERSORT-ABS	-0.021088072	0.632375888	0.782908222
BRCA-LumA (n=568)	Mast cell_XCELL	0.03018502	0.493450744	0.672505273
BRCA-LumB (n=219)	Macrophage M0_CIBERSORT	-0.031691354	0.662568001	0.798805393
BRCA-LumB (n=219)	Macrophage M0_CIBERSORT-ABS	0.006554061	0.928109472	0.956813889
BRCA-LumB (n=219)	Macrophage M1_CIBERSORT	0.012701533	0.861193258	0.921062308
BRCA-LumB (n=219)	Macrophage M1_CIBERSORT-ABS	0.028183341	0.697981374	0.81874648
BRCA-LumB (n=219)	Macrophage M1_QUANTISEQ	-0.074632299	0.30356514	0.497647771
BRCA-LumB (n=219)	Macrophage M1_XCELL	-0.056533432	0.436063316	0.627429232
BRCA-LumB (n=219)	Macrophage M2_CIBERSORT	0.018531693	0.798624398	0.881240715
BRCA-LumB (n=219)	Macrophage M2_CIBERSORT-ABS	0.053089944	0.464566554	0.652023233
BRCA-LumB (n=219)	Macrophage M2_QUANTISEQ	0.041980902	0.563155507	0.731370788
BRCA-LumB (n=219)	Macrophage M2_TIDE	0.025003745	0.730655661	0.838618704
BRCA-LumB (n=219)	Macrophage M2_XCELL	-0.034891435	0.630900919	0.782512767
BRCA-LumB (n=219)	Macrophage_EPIC	0.062276934	0.390819086	0.575792392
BRCA-LumB (n=219)	Macrophage_TIMER	0.079880967	0.270724189	0.451206981
BRCA-LumB (n=219)	Macrophage_XCELL	-0.061207646	0.399021039	0.584646211
BRCA-LumB (n=219)	Macrophage/Monocyte_MCPCOUNTER	-0.04451354	0.539827405	0.711706416
BRCA-LumB (n=219)	Mast cell activated_CIBERSORT	0.184164058	0.010554936	0.040595909
BRCA-LumB (n=219)	Mast cell activated_CIBERSORT-ABS	0.211321898	0.003257387	0.015511367
BRCA-LumB (n=219)	Mast cell resting_CIBERSORT	-0.132375811	0.067199313	0.158466238
BRCA-LumB (n=219)	Mast cell resting_CIBERSORT-ABS	-0.135556503	0.060830813	0.148367838
BRCA-LumB (n=219)	Mast cell_XCELL	-0.005471426	0.939960273	0.965299382
CESC (n=306)	Macrophage M0_CIBERSORT	-0.148733945	0.013210985	0.047822569
CESC (n=306)	Macrophage M0_CIBERSORT-ABS	-0.12492882	0.03771165	0.104032137
CESC (n=306)	Macrophage M1_CIBERSORT	-0.090558128	0.132719742	0.267768995
CESC (n=306)	Macrophage M1_CIBERSORT-ABS	-0.038241186	0.52620223	0.700037725
CESC (n=306)	Macrophage M1_QUANTISEQ	-0.120441726	0.045200742	0.118949321
CESC (n=306)	Macrophage M1_XCELL	-0.265090693	7.74E-06	0.000101483
CESC (n=306)	Macrophage M2_CIBERSORT	-0.135775839	0.02382018	0.075465525
CESC (n=306)	Macrophage M2_CIBERSORT-ABS	0.035420968	0.557176303	0.72596261
CESC (n=306)	Macrophage M2_QUANTISEQ	0.086721103	0.150005148	0.295163208
CESC (n=306)	Macrophage M2_TIDE	0.226016687	0.00014832	0.001186562
CESC (n=306)	Macrophage M2_XCELL	-0.034791323	0.564210269	0.731553024
CESC (n=306)	Macrophage_EPIC	-0.124825492	0.037871494	0.104114074
CESC (n=306)	Macrophage_TIMER	0.265290049	7.61E-06	0.000101483
CESC (n=306)	Macrophage_XCELL	-0.20975618	0.000440701	0.002866349
CESC (n=306)	Macrophage/Monocyte_MCPCOUNTER	-0.134288507	0.025415228	0.078717272
CESC (n=306)	Mast cell activated_CIBERSORT	0.214960922	0.000313716	0.002177717
CESC (n=306)	Mast cell activated_CIBERSORT-ABS	0.229947291	0.000112623	0.000968798
CESC (n=306)	Mast cell resting_CIBERSORT	-0.220104842	0.00022242	0.0016176
CESC (n=306)	Mast cell resting_CIBERSORT-ABS	-0.201918116	0.000724135	0.004355702
CESC (n=306)	Mast cell_XCELL	0.008469555	0.888401971	0.933931113
CHOL (n=36)	Macrophage M0_CIBERSORT	0.076785675	0.661081419	0.798805393
CHOL (n=36)	Macrophage M0_CIBERSORT-ABS	0.046706495	0.789908446	0.872827012
CHOL (n=36)	Macrophage M1_CIBERSORT	-0.123878304	0.478326923	0.663155176
CHOL (n=36)	Macrophage M1_CIBERSORT-ABS	-0.102792286	0.55679958	0.72596261
CHOL (n=36)	Macrophage M1_QUANTISEQ	-0.000279052	0.998730619	0.998730619
CHOL (n=36)	Macrophage M1_XCELL	-0.096963252	0.579498333	0.74294658
CHOL (n=36)	Macrophage M2_CIBERSORT	-0.135501077	0.437683114	0.627502673
CHOL (n=36)	Macrophage M2_CIBERSORT-ABS	0.021505882	0.902404963	0.943691464
CHOL (n=36)	Macrophage M2_QUANTISEQ	-0.175788739	0.312445263	0.505984232
CHOL (n=36)	Macrophage M2_TIDE	0.172786264	0.320912417	0.513459867
CHOL (n=36)	Macrophage M2_XCELL	-0.239359419	0.166092606	0.3148675
CHOL (n=36)	Macrophage_EPIC	-0.265825772	0.122721276	0.253687392
CHOL (n=36)	Macrophage_TIMER	0.035072459	0.841467056	0.904803286
CHOL (n=36)	Macrophage_XCELL	-0.326370978	0.055686585	0.137923429
CHOL (n=36)	Macrophage/Monocyte_MCPCOUNTER	-0.194770524	0.262198682	0.441597781
CHOL (n=36)	Mast cell activated_CIBERSORT	0.08545343	0.62549067	0.7776017
CHOL (n=36)	Mast cell activated_CIBERSORT-ABS	0.063974167	0.715032727	0.827823707
CHOL (n=36)	Mast cell resting_CIBERSORT	-0.056079184	0.748989642	0.850593944
CHOL (n=36)	Mast cell resting_CIBERSORT-ABS	-0.050567358	0.772979055	0.86487167
CHOL (n=36)	Mast cell_XCELL	-0.393277139	0.019427511	0.065029326
COAD (n=458)	Macrophage M0_CIBERSORT	0.10361437	0.086337458	0.19328291
COAD (n=458)	Macrophage M0_CIBERSORT-ABS	0.116494568	0.053654045	0.135395377
COAD (n=458)	Macrophage M1_CIBERSORT	-0.126561671	0.035934296	0.100165284
COAD (n=458)	Macrophage M1_CIBERSORT-ABS	-0.067972967	0.261280612	0.441044352
COAD (n=458)	Macrophage M1_QUANTISEQ	0.023975261	0.692229973	0.813410752
COAD (n=458)	Macrophage M1_XCELL	-0.056494427	0.350648393	0.541702084
COAD (n=458)	Macrophage M2_CIBERSORT	-0.151030064	0.012157411	0.044614351
COAD (n=458)	Macrophage M2_CIBERSORT-ABS	-0.033570536	0.579356547	0.74294658
COAD (n=458)	Macrophage M2_QUANTISEQ	0.128369398	0.033346992	0.094938057
COAD (n=458)	Macrophage M2_TIDE	0.004008732	0.935819713	0.96352094
COAD (n=458)	Macrophage M2_XCELL	-0.057957896	0.338289609	0.529611913
COAD (n=458)	Macrophage_EPIC	-0.044662989	0.460729346	0.648914572
COAD (n=458)	Macrophage_TIMER	0.16628307	0.005706215	0.024542861
COAD (n=458)	Macrophage_XCELL	-0.09781115	0.10555289	0.226995462
COAD (n=458)	Macrophage/Monocyte_MCPCOUNTER	0.014964655	0.804874027	0.884476953
COAD (n=458)	Mast cell activated_CIBERSORT	0.096165319	0.111576453	0.235193193
COAD (n=458)	Mast cell activated_CIBERSORT-ABS	0.097327668	0.107295146	0.229490335
COAD (n=458)	Mast cell resting_CIBERSORT	-0.1355239	0.024604787	0.076590778
COAD (n=458)	Mast cell resting_CIBERSORT-ABS	-0.116903345	0.052814218	0.134558518
COAD (n=458)	Mast cell_XCELL	0.285389845	1.50E-06	2.79E-05
DLBC (n=48)	Macrophage M0_CIBERSORT	-0.177912672	0.26576256	0.445723372
DLBC (n=48)	Macrophage M0_CIBERSORT-ABS	-0.084388275	0.599878364	0.756944307
DLBC (n=48)	Macrophage M1_CIBERSORT	-0.114658221	0.475334924	0.663155176
DLBC (n=48)	Macrophage M1_CIBERSORT-ABS	-0.045858077	0.775870947	0.865685854
DLBC (n=48)	Macrophage M1_QUANTISEQ	-0.105602132	0.511107885	0.689521598
DLBC (n=48)	Macrophage M1_XCELL	-0.271662738	0.085764659	0.192738298
DLBC (n=48)	Macrophage M2_CIBERSORT	-0.071270968	0.657904808	0.798805393
DLBC (n=48)	Macrophage M2_CIBERSORT-ABS	0.068421633	0.67079133	0.80293983
DLBC (n=48)	Macrophage M2_QUANTISEQ	-0.123932217	0.440116954	0.628822187
DLBC (n=48)	Macrophage M2_TIDE	0.007204295	0.964343294	0.980272725
DLBC (n=48)	Macrophage M2_XCELL	-0.395265733	0.01053461	0.040595909
DLBC (n=48)	Macrophage_EPIC	-0.302944571	0.054189682	0.135474204
DLBC (n=48)	Macrophage_TIMER	0.304149895	0.053191668	0.13508995
DLBC (n=48)	Macrophage_XCELL	-0.237609209	0.134677763	0.269814913
DLBC (n=48)	Macrophage/Monocyte_MCPCOUNTER	-0.086793805	0.589483444	0.746181575
DLBC (n=48)	Mast cell activated_CIBERSORT	-0.16205799	0.311395435	0.505984232
DLBC (n=48)	Mast cell activated_CIBERSORT-ABS	-0.143876984	0.369476844	0.557544139
DLBC (n=48)	Mast cell resting_CIBERSORT	-0.0597333	0.710650205	0.824692581
DLBC (n=48)	Mast cell resting_CIBERSORT-ABS	-0.0597333	0.710650205	0.824692581
DLBC (n=48)	Mast cell_XCELL	0.113188912	0.481047641	0.663513987
ESCA (n=185)	Macrophage M0_CIBERSORT	-0.188759959	0.011158603	0.0423075
ESCA (n=185)	Macrophage M0_CIBERSORT-ABS	-0.14751324	0.048139573	0.125855092
ESCA (n=185)	Macrophage M1_CIBERSORT	-0.107691197	0.150164282	0.295163208
ESCA (n=185)	Macrophage M1_CIBERSORT-ABS	-0.077754943	0.299504756	0.493011944
ESCA (n=185)	Macrophage M1_QUANTISEQ	-0.085909027	0.251513062	0.427198407
ESCA (n=185)	Macrophage M1_XCELL	-0.20746225	0.005198381	0.022976267
ESCA (n=185)	Macrophage M2_CIBERSORT	-0.150678098	0.043485428	0.116739405
ESCA (n=185)	Macrophage M2_CIBERSORT-ABS	-0.092261812	0.218013465	0.386720115
ESCA (n=185)	Macrophage M2_QUANTISEQ	-0.030696142	0.68249617	0.80887992
ESCA (n=185)	Macrophage M2_TIDE	0.161412874	0.03040997	0.089441088
ESCA (n=185)	Macrophage M2_XCELL	0.018563049	0.804648439	0.884476953
ESCA (n=185)	Macrophage_EPIC	-0.263062055	0.00035998	0.002440543
ESCA (n=185)	Macrophage_TIMER	-0.059863385	0.424712381	0.61552519
ESCA (n=185)	Macrophage_XCELL	-0.220022411	0.002999388	0.014368325
ESCA (n=185)	Macrophage/Monocyte_MCPCOUNTER	-0.297062121	5.13E-05	0.000494641
ESCA (n=185)	Mast cell activated_CIBERSORT	0.128020923	0.086773361	0.193366821
ESCA (n=185)	Mast cell activated_CIBERSORT-ABS	0.13733088	0.066007754	0.157161318
ESCA (n=185)	Mast cell resting_CIBERSORT	-0.098171437	0.189823489	0.347004818
ESCA (n=185)	Mast cell resting_CIBERSORT-ABS	-0.073833173	0.324614222	0.516714619
ESCA (n=185)	Mast cell_XCELL	0.057248974	0.445254126	0.632092219
GBM (n=153)	Macrophage M0_CIBERSORT	0.026650842	0.757217437	0.856149507
GBM (n=153)	Macrophage M0_CIBERSORT-ABS	0.020433667	0.81265426	0.890580011
GBM (n=153)	Macrophage M1_CIBERSORT	-0.004982494	0.953920202	0.972147977
GBM (n=153)	Macrophage M1_CIBERSORT-ABS	0.039604597	0.645880289	0.793708496
GBM (n=153)	Macrophage M1_QUANTISEQ	0.101641462	0.237266935	0.411743055
GBM (n=153)	Macrophage M1_XCELL	0.077877641	0.365700054	0.555142397
GBM (n=153)	Macrophage M2_CIBERSORT	-0.105327511	0.220597292	0.390437684
GBM (n=153)	Macrophage M2_CIBERSORT-ABS	0.054419172	0.527653435	0.700037725
GBM (n=153)	Macrophage M2_QUANTISEQ	-0.084827998	0.324345843	0.516714619
GBM (n=153)	Macrophage M2_TIDE	-0.356415309	1.91E-05	0.00021868
GBM (n=153)	Macrophage M2_XCELL	-0.187758071	0.028013723	0.084452889
GBM (n=153)	Macrophage_EPIC	-0.121818902	0.156168493	0.303567235
GBM (n=153)	Macrophage_TIMER	0.017440804	0.839694467	0.904112482
GBM (n=153)	Macrophage_XCELL	-0.012166632	0.887785272	0.933931113
GBM (n=153)	Macrophage/Monocyte_MCPCOUNTER	0.047246201	0.583525777	0.746181575
GBM (n=153)	Mast cell activated_CIBERSORT	0.128515781	0.134479265	0.269814913
GBM (n=153)	Mast cell activated_CIBERSORT-ABS	0.138088625	0.107573594	0.229490335
GBM (n=153)	Mast cell resting_CIBERSORT	-0.112649477	0.189985138	0.347004818
GBM (n=153)	Mast cell resting_CIBERSORT-ABS	-0.097803714	0.255537297	0.433114063
GBM (n=153)	Mast cell_XCELL	0.055941995	0.516148709	0.693981458
HNSC (n=522)	Macrophage M0_CIBERSORT	-0.046336273	0.305021247	0.499012265
HNSC (n=522)	Macrophage M0_CIBERSORT-ABS	0.040339373	0.371933179	0.558248675
HNSC (n=522)	Macrophage M1_CIBERSORT	-0.063752522	0.15796792	0.30525202
HNSC (n=522)	Macrophage M1_CIBERSORT-ABS	0.030779684	0.495775812	0.67337971
HNSC (n=522)	Macrophage M1_QUANTISEQ	-0.179029866	6.52E-05	0.000593226
HNSC (n=522)	Macrophage M1_XCELL	-0.196234159	1.16E-05	0.000144313
HNSC (n=522)	Macrophage M2_CIBERSORT	-0.131482838	0.0034812	0.016479053
HNSC (n=522)	Macrophage M2_CIBERSORT-ABS	0.0215689	0.633177024	0.782908222
HNSC (n=522)	Macrophage M2_QUANTISEQ	0.13960196	0.001910157	0.010187505
HNSC (n=522)	Macrophage M2_TIDE	0.148421075	0.000959737	0.005445315
HNSC (n=522)	Macrophage M2_XCELL	-0.103620426	0.021518744	0.070843601
HNSC (n=522)	Macrophage_EPIC	-0.109023568	0.015549383	0.05432099
HNSC (n=522)	Macrophage_TIMER	-0.060521642	0.180164369	0.334698507
HNSC (n=522)	Macrophage_XCELL	-0.172276058	0.000122885	0.001034823
HNSC (n=522)	Macrophage/Monocyte_MCPCOUNTER	-0.104058608	0.020969633	0.0693211
HNSC (n=522)	Mast cell activated_CIBERSORT	0.181615828	5.08E-05	0.000494641
HNSC (n=522)	Mast cell activated_CIBERSORT-ABS	0.181552366	5.11E-05	0.000494641
HNSC (n=522)	Mast cell resting_CIBERSORT	-0.211149891	2.30E-06	3.76E-05
HNSC (n=522)	Mast cell resting_CIBERSORT-ABS	-0.136117893	0.002480953	0.012176456
HNSC (n=522)	Mast cell_XCELL	0.113312241	0.011899895	0.044073685
HNSC-HPV- (n=422)	Macrophage M0_CIBERSORT	0.024536299	0.624654861	0.7776017
HNSC-HPV- (n=422)	Macrophage M0_CIBERSORT-ABS	0.065401691	0.191777705	0.349481011
HNSC-HPV- (n=422)	Macrophage M1_CIBERSORT	-0.063574965	0.204510985	0.366835847
HNSC-HPV- (n=422)	Macrophage M1_CIBERSORT-ABS	-0.009331816	0.852400616	0.912878839
HNSC-HPV- (n=422)	Macrophage M1_QUANTISEQ	-0.193361195	9.95E-05	0.000874349
HNSC-HPV- (n=422)	Macrophage M1_XCELL	-0.195987873	7.95E-05	0.000706901
HNSC-HPV- (n=422)	Macrophage M2_CIBERSORT	-0.144849417	0.003693138	0.017177388
HNSC-HPV- (n=422)	Macrophage M2_CIBERSORT-ABS	-0.014583457	0.771225832	0.86487167
HNSC-HPV- (n=422)	Macrophage M2_QUANTISEQ	0.124390286	0.012785215	0.04649169
HNSC-HPV- (n=422)	Macrophage M2_TIDE	0.127863573	0.010473738	0.040595909
HNSC-HPV- (n=422)	Macrophage M2_XCELL	-0.112733448	0.024145559	0.075465525
HNSC-HPV- (n=422)	Macrophage_EPIC	-0.145217634	0.003606114	0.016870707
HNSC-HPV- (n=422)	Macrophage_TIMER	-0.047094049	0.347497343	0.540851896
HNSC-HPV- (n=422)	Macrophage_XCELL	-0.166134259	0.000851476	0.005008684
HNSC-HPV- (n=422)	Macrophage/Monocyte_MCPCOUNTER	-0.141775217	0.00449731	0.02044232
HNSC-HPV- (n=422)	Mast cell activated_CIBERSORT	0.185645919	0.000188608	0.001410152
HNSC-HPV- (n=422)	Mast cell activated_CIBERSORT-ABS	0.175683908	0.000415282	0.002723161
HNSC-HPV- (n=422)	Mast cell resting_CIBERSORT	-0.188057493	0.000154833	0.001225081
HNSC-HPV- (n=422)	Mast cell resting_CIBERSORT-ABS	-0.120171469	0.016188939	0.056065589
HNSC-HPV- (n=422)	Mast cell_XCELL	0.132113662	0.008154374	0.03328316
HNSC-HPV+ (n=98)	Macrophage M0_CIBERSORT	-0.114166647	0.286736564	0.473855833
HNSC-HPV+ (n=98)	Macrophage M0_CIBERSORT-ABS	0.039822755	0.710992668	0.824692581
HNSC-HPV+ (n=98)	Macrophage M1_CIBERSORT	-0.175619872	0.099723738	0.217381445
HNSC-HPV+ (n=98)	Macrophage M1_CIBERSORT-ABS	0.02359867	0.82625065	0.898098532
HNSC-HPV+ (n=98)	Macrophage M1_QUANTISEQ	-0.107542453	0.315801033	0.508331643
HNSC-HPV+ (n=98)	Macrophage M1_XCELL	-0.256258898	0.015351043	0.053863307
HNSC-HPV+ (n=98)	Macrophage M2_CIBERSORT	-0.098922155	0.356371133	0.544896481
HNSC-HPV+ (n=98)	Macrophage M2_CIBERSORT-ABS	0.071917533	0.503020068	0.680907029
HNSC-HPV+ (n=98)	Macrophage M2_QUANTISEQ	0.192535605	0.070660508	0.162437949
HNSC-HPV+ (n=98)	Macrophage M2_TIDE	0.216950069	0.041135585	0.111554127
HNSC-HPV+ (n=98)	Macrophage M2_XCELL	-0.139363359	0.192734652	0.350298734
HNSC-HPV+ (n=98)	Macrophage_EPIC	-0.095291869	0.374381077	0.560870527
HNSC-HPV+ (n=98)	Macrophage_TIMER	-0.080009588	0.456069468	0.643484258
HNSC-HPV+ (n=98)	Macrophage_XCELL	-0.217229183	0.040869387	0.111209216
HNSC-HPV+ (n=98)	Macrophage/Monocyte_MCPCOUNTER	0.010283429	0.923802724	0.954879791
HNSC-HPV+ (n=98)	Mast cell activated_CIBERSORT	0.127576089	0.233491969	0.40695768
HNSC-HPV+ (n=98)	Mast cell activated_CIBERSORT-ABS	0.144048254	0.178053267	0.332809844
HNSC-HPV+ (n=98)	Mast cell resting_CIBERSORT	-0.171542763	0.107968184	0.229719541
HNSC-HPV+ (n=98)	Mast cell resting_CIBERSORT-ABS	-0.100478017	0.348819609	0.541702084
HNSC-HPV+ (n=98)	Mast cell_XCELL	0.024907046	0.816781264	0.893878265
KICH (n=66)	Macrophage M0_CIBERSORT	-0.332344325	0.006834448	0.02818329
KICH (n=66)	Macrophage M0_CIBERSORT-ABS	-0.341199885	0.005411442	0.023528008
KICH (n=66)	Macrophage M1_CIBERSORT	-0.147532316	0.240877912	0.414413612
KICH (n=66)	Macrophage M1_CIBERSORT-ABS	-0.133991211	0.287275099	0.473855833
KICH (n=66)	Macrophage M1_QUANTISEQ	0.052591977	0.67735801	0.806424515
KICH (n=66)	Macrophage M1_XCELL	-0.162343658	0.196339555	0.353764963
KICH (n=66)	Macrophage M2_CIBERSORT	-0.189487768	0.130587318	0.265826601
KICH (n=66)	Macrophage M2_CIBERSORT-ABS	-0.096086241	0.44641513	0.632092219
KICH (n=66)	Macrophage M2_QUANTISEQ	-0.073379247	0.561302854	0.730150054
KICH (n=66)	Macrophage M2_TIDE	0.076328026	0.545631879	0.716757804
KICH (n=66)	Macrophage M2_XCELL	-0.151923967	0.227004351	0.398253247
KICH (n=66)	Macrophage_EPIC	-0.24015496	0.053988907	0.135395377
KICH (n=66)	Macrophage_TIMER	0.116136137	0.356907195	0.544896481
KICH (n=66)	Macrophage_XCELL	-0.106725768	0.397454778	0.583419858
KICH (n=66)	Macrophage/Monocyte_MCPCOUNTER	-0.167352954	0.182701838	0.338336737
KICH (n=66)	Mast cell activated_CIBERSORT	0.080514996	0.523751188	0.700037725
KICH (n=66)	Mast cell activated_CIBERSORT-ABS	-0.01874117	0.882202801	0.932314717
KICH (n=66)	Mast cell resting_CIBERSORT	0.092337152	0.464433322	0.652023233
KICH (n=66)	Mast cell resting_CIBERSORT-ABS	0.096171346	0.446010674	0.632092219
KICH (n=66)	Mast cell_XCELL	0.265759734	0.032379839	0.092947851
KIRC (n=533)	Macrophage M0_CIBERSORT	-0.198837331	1.70E-05	0.000197452
KIRC (n=533)	Macrophage M0_CIBERSORT-ABS	-0.207525843	7.03E-06	9.54E-05
KIRC (n=533)	Macrophage M1_CIBERSORT	-0.025952315	0.578347134	0.74294658
KIRC (n=533)	Macrophage M1_CIBERSORT-ABS	-0.01612719	0.729832881	0.838618704
KIRC (n=533)	Macrophage M1_QUANTISEQ	-0.305033589	2.21E-11	1.18E-09
KIRC (n=533)	Macrophage M1_XCELL	-0.297888434	6.69E-11	2.98E-09
KIRC (n=533)	Macrophage M2_CIBERSORT	0.056530917	0.225725296	0.396879642
KIRC (n=533)	Macrophage M2_CIBERSORT-ABS	0.025223505	0.589067895	0.746181575
KIRC (n=533)	Macrophage M2_QUANTISEQ	-0.17692833	0.000134175	0.001106598
KIRC (n=533)	Macrophage M2_TIDE	0.299422505	5.29E-11	2.49E-09
KIRC (n=533)	Macrophage M2_XCELL	-0.149775137	0.001258456	0.00699142
KIRC (n=533)	Macrophage_EPIC	-0.267779747	5.19E-09	1.89E-07
KIRC (n=533)	Macrophage_TIMER	0.022759694	0.625969369	0.7776017
KIRC (n=533)	Macrophage_XCELL	-0.22926483	6.51E-07	1.42E-05
KIRC (n=533)	Macrophage/Monocyte_MCPCOUNTER	0.161068446	0.000517386	0.003208593
KIRC (n=533)	Mast cell activated_CIBERSORT	0.240413264	1.74E-07	4.24E-06
KIRC (n=533)	Mast cell activated_CIBERSORT-ABS	0.241320596	1.56E-07	4.03E-06
KIRC (n=533)	Mast cell resting_CIBERSORT	-0.100113115	0.031627605	0.092007579
KIRC (n=533)	Mast cell resting_CIBERSORT-ABS	-0.105820109	0.023070272	0.074121355
KIRC (n=533)	Mast cell_XCELL	0.10329062	0.026578204	0.081465758
KIRP (n=290)	Macrophage M0_CIBERSORT	-0.224853906	0.000271704	0.001958225
KIRP (n=290)	Macrophage M0_CIBERSORT-ABS	-0.221296047	0.000341248	0.002333317
KIRP (n=290)	Macrophage M1_CIBERSORT	-0.374757081	5.02E-10	2.12E-08
KIRP (n=290)	Macrophage M1_CIBERSORT-ABS	-0.296228213	1.27E-06	2.42E-05
KIRP (n=290)	Macrophage M1_QUANTISEQ	-0.140360598	0.024148968	0.075465525
KIRP (n=290)	Macrophage M1_XCELL	-0.420591383	1.75E-12	1.32E-10
KIRP (n=290)	Macrophage M2_CIBERSORT	-0.318297884	1.75E-07	4.24E-06
KIRP (n=290)	Macrophage M2_CIBERSORT-ABS	-0.092646207	0.137786088	0.272843738
KIRP (n=290)	Macrophage M2_QUANTISEQ	-0.278946108	5.38E-06	7.83E-05
KIRP (n=290)	Macrophage M2_TIDE	0.009539742	0.878800193	0.931179013
KIRP (n=290)	Macrophage M2_XCELL	-0.468763085	1.69E-15	3.38E-13
KIRP (n=290)	Macrophage_EPIC	-0.323340199	1.09E-07	3.00E-06
KIRP (n=290)	Macrophage_TIMER	-0.071931174	0.249622266	0.424888964
KIRP (n=290)	Macrophage_XCELL	-0.426858359	7.55E-13	8.63E-11
KIRP (n=290)	Macrophage/Monocyte_MCPCOUNTER	0.167356263	0.007057613	0.028954311
KIRP (n=290)	Mast cell activated_CIBERSORT	0.40919621	7.77E-12	4.78E-10
KIRP (n=290)	Mast cell activated_CIBERSORT-ABS	0.420332461	1.82E-12	1.32E-10
KIRP (n=290)	Mast cell resting_CIBERSORT	-0.102786618	0.099486818	0.217381445
KIRP (n=290)	Mast cell resting_CIBERSORT-ABS	-0.101163712	0.104974502	0.226360113
KIRP (n=290)	Mast cell_XCELL	0.235077801	0.00013834	0.001129305
LGG (n=516)	Macrophage M0_CIBERSORT	0.081403112	0.075399676	0.171851114
LGG (n=516)	Macrophage M0_CIBERSORT-ABS	0.083084326	0.069543416	0.161260094
LGG (n=516)	Macrophage M1_CIBERSORT	0.1260565	0.005783663	0.024742944
LGG (n=516)	Macrophage M1_CIBERSORT-ABS	0.138860658	0.00234431	0.011721551
LGG (n=516)	Macrophage M1_QUANTISEQ	-0.053423719	0.243699928	0.418368975
LGG (n=516)	Macrophage M1_XCELL	-0.018681327	0.683714234	0.80887992
LGG (n=516)	Macrophage M2_CIBERSORT	0.098675747	0.031006697	0.090530502
LGG (n=516)	Macrophage M2_CIBERSORT-ABS	0.16406387	0.000315769	0.002177717
LGG (n=516)	Macrophage M2_QUANTISEQ	0.041587832	0.364271691	0.554025386
LGG (n=516)	Macrophage M2_TIDE	-0.104904024	0.021798183	0.071469453
LGG (n=516)	Macrophage M2_XCELL	0.06838306	0.135461574	0.270197336
LGG (n=516)	Macrophage_EPIC	-0.03284021	0.473802543	0.663155176
LGG (n=516)	Macrophage_TIMER	0.146705354	0.001297773	0.007111082
LGG (n=516)	Macrophage_XCELL	-0.039899328	0.384087246	0.571745875
LGG (n=516)	Macrophage/Monocyte_MCPCOUNTER	-0.116645519	0.010701849	0.040964015
LGG (n=516)	Mast cell activated_CIBERSORT	0.054786087	0.231867622	0.405008947
LGG (n=516)	Mast cell activated_CIBERSORT-ABS	0.068836965	0.132880364	0.267768995
LGG (n=516)	Mast cell resting_CIBERSORT	-0.110326489	0.015815455	0.055010279
LGG (n=516)	Mast cell resting_CIBERSORT-ABS	-0.08713527	0.056950428	0.140185669
LGG (n=516)	Mast cell_XCELL	-0.240592588	1.01E-07	2.89E-06
LIHC (n=371)	Macrophage M0_CIBERSORT	0.038067323	0.480960532	0.663513987
LIHC (n=371)	Macrophage M0_CIBERSORT-ABS	0.082851929	0.124547449	0.256798863
LIHC (n=371)	Macrophage M1_CIBERSORT	0.089109433	0.098449765	0.216373109
LIHC (n=371)	Macrophage M1_CIBERSORT-ABS	0.172717989	0.001278828	0.007055603
LIHC (n=371)	Macrophage M1_QUANTISEQ	0.03103815	0.565592826	0.732158999
LIHC (n=371)	Macrophage M1_XCELL	-0.016146351	0.765065019	0.860832651
LIHC (n=371)	Macrophage M2_CIBERSORT	0.02544243	0.637688355	0.786056523
LIHC (n=371)	Macrophage M2_CIBERSORT-ABS	0.164004444	0.00224379	0.011433327
LIHC (n=371)	Macrophage M2_QUANTISEQ	0.011589544	0.830163274	0.89908859
LIHC (n=371)	Macrophage M2_TIDE	-0.221681401	3.26E-05	0.000354988
LIHC (n=371)	Macrophage M2_XCELL	0.023542898	0.663008476	0.798805393
LIHC (n=371)	Macrophage_EPIC	0.017800344	0.741813398	0.846577344
LIHC (n=371)	Macrophage_TIMER	0.10568037	0.049844363	0.128630615
LIHC (n=371)	Macrophage_XCELL	0.011486067	0.831656945	0.89908859
LIHC (n=371)	Macrophage/Monocyte_MCPCOUNTER	0.177649521	0.00091933	0.005253314
LIHC (n=371)	Mast cell activated_CIBERSORT	0.048579443	0.368344018	0.557041994
LIHC (n=371)	Mast cell activated_CIBERSORT-ABS	0.065033813	0.228264556	0.399587845
LIHC (n=371)	Mast cell resting_CIBERSORT	-0.052390708	0.331922385	0.524778474
LIHC (n=371)	Mast cell resting_CIBERSORT-ABS	-0.037323127	0.489583679	0.669175401
LIHC (n=371)	Mast cell_XCELL	-0.248538762	2.97E-06	4.65E-05
LUAD (n=515)	Macrophage M0_CIBERSORT	0.06636756	0.141161079	0.2788367
LUAD (n=515)	Macrophage M0_CIBERSORT-ABS	0.082274223	0.067964454	0.158702427
LUAD (n=515)	Macrophage M1_CIBERSORT	-0.010921218	0.808871556	0.887650542
LUAD (n=515)	Macrophage M1_CIBERSORT-ABS	0.013243719	0.769273973	0.864352779
LUAD (n=515)	Macrophage M1_QUANTISEQ	0.232103431	1.87E-07	4.40E-06
LUAD (n=515)	Macrophage M1_XCELL	-0.127446765	0.004594637	0.020766719
LUAD (n=515)	Macrophage M2_CIBERSORT	0.020159724	0.655216159	0.798805393
LUAD (n=515)	Macrophage M2_CIBERSORT-ABS	0.033898744	0.452665008	0.639809198
LUAD (n=515)	Macrophage M2_QUANTISEQ	0.05473546	0.22507287	0.396604176
LUAD (n=515)	Macrophage M2_TIDE	0.060438637	0.180318821	0.334698507
LUAD (n=515)	Macrophage M2_XCELL	-0.086401242	0.055220728	0.137194356
LUAD (n=515)	Macrophage_EPIC	-0.103062488	0.022099865	0.072162824
LUAD (n=515)	Macrophage_TIMER	0.010217456	0.820972483	0.894911882
LUAD (n=515)	Macrophage_XCELL	-0.138987721	0.00197997	0.010352784
LUAD (n=515)	Macrophage/Monocyte_MCPCOUNTER	-0.090835276	0.043808361	0.116937364
LUAD (n=515)	Mast cell activated_CIBERSORT	0.092612384	0.039828021	0.108745449
LUAD (n=515)	Mast cell activated_CIBERSORT-ABS	0.083762987	0.063114224	0.153469237
LUAD (n=515)	Mast cell resting_CIBERSORT	-0.088757525	0.048881597	0.126965186
LUAD (n=515)	Mast cell resting_CIBERSORT-ABS	-0.06997324	0.120754015	0.25026739
LUAD (n=515)	Mast cell_XCELL	0.098168709	0.029299548	0.087136203
LUSC (n=501)	Macrophage M0_CIBERSORT	0.114247191	0.012530911	0.045775016
LUSC (n=501)	Macrophage M0_CIBERSORT-ABS	0.119678004	0.008887314	0.035197284
LUSC (n=501)	Macrophage M1_CIBERSORT	-0.143160388	0.001720725	0.009238791
LUSC (n=501)	Macrophage M1_CIBERSORT-ABS	-0.092328792	0.043851511	0.116937364
LUSC (n=501)	Macrophage M1_QUANTISEQ	0.031359079	0.494440219	0.672707781
LUSC (n=501)	Macrophage M1_XCELL	-0.186738028	4.06E-05	0.000422119
LUSC (n=501)	Macrophage M2_CIBERSORT	-0.095652833	0.036761873	0.102116313
LUSC (n=501)	Macrophage M2_CIBERSORT-ABS	-0.005895589	0.897812731	0.941316069
LUSC (n=501)	Macrophage M2_QUANTISEQ	0.012560643	0.784376947	0.869151044
LUSC (n=501)	Macrophage M2_TIDE	0.036843863	0.422065216	0.612798862
LUSC (n=501)	Macrophage M2_XCELL	-0.14333457	0.001698258	0.009179775
LUSC (n=501)	Macrophage_EPIC	-0.12060084	0.008372143	0.033794512
LUSC (n=501)	Macrophage_TIMER	0.182312464	6.20E-05	0.000577076
LUSC (n=501)	Macrophage_XCELL	-0.205266748	6.20E-06	8.68E-05
LUSC (n=501)	Macrophage/Monocyte_MCPCOUNTER	-0.081192998	0.076468443	0.173791915
LUSC (n=501)	Mast cell activated_CIBERSORT	0.21180976	3.06E-06	4.70E-05
LUSC (n=501)	Mast cell activated_CIBERSORT-ABS	0.205619767	5.97E-06	8.53E-05
LUSC (n=501)	Mast cell resting_CIBERSORT	-0.16232575	0.000371446	0.002476308
LUSC (n=501)	Mast cell resting_CIBERSORT-ABS	-0.140324586	0.002126961	0.01090749
LUSC (n=501)	Mast cell_XCELL	0.186163909	4.29E-05	0.000440472
MESO (n=87)	Macrophage M0_CIBERSORT	-0.064898164	0.555126967	0.725656167
MESO (n=87)	Macrophage M0_CIBERSORT-ABS	-0.069542679	0.527109176	0.700037725
MESO (n=87)	Macrophage M1_CIBERSORT	-0.095285832	0.38568962	0.571745875
MESO (n=87)	Macrophage M1_CIBERSORT-ABS	-0.150379064	0.169527302	0.32061901
MESO (n=87)	Macrophage M1_QUANTISEQ	-0.177418536	0.104287454	0.225486388
MESO (n=87)	Macrophage M1_XCELL	-0.236683707	0.029191174	0.087136203
MESO (n=87)	Macrophage M2_CIBERSORT	-0.152638753	0.163133382	0.312216999
MESO (n=87)	Macrophage M2_CIBERSORT-ABS	-0.209807978	0.053954432	0.135395377
MESO (n=87)	Macrophage M2_QUANTISEQ	0.060054458	0.585086565	0.746181575
MESO (n=87)	Macrophage M2_TIDE	0.06582626	0.54947163	0.720618531
MESO (n=87)	Macrophage M2_XCELL	-0.091496024	0.404951583	0.592250945
MESO (n=87)	Macrophage_EPIC	-0.231666104	0.032896382	0.093989661
MESO (n=87)	Macrophage_TIMER	-0.2728591	0.011519642	0.042863784
MESO (n=87)	Macrophage_XCELL	-0.259706451	0.016383277	0.056494057
MESO (n=87)	Macrophage/Monocyte_MCPCOUNTER	-0.201171056	0.064868023	0.155372509
MESO (n=87)	Mast cell activated_CIBERSORT	0.23255805	0.032210245	0.092947851
MESO (n=87)	Mast cell activated_CIBERSORT-ABS	0.234617615	0.03067179	0.089880703
MESO (n=87)	Mast cell resting_CIBERSORT	-0.23994588	0.026976515	0.082371039
MESO (n=87)	Mast cell resting_CIBERSORT-ABS	-0.291993985	0.006696842	0.027758929
MESO (n=87)	Mast cell_XCELL	0.141546236	0.196292567	0.353764963
OV (n=303)	Macrophage M0_CIBERSORT	0.017471516	0.783831341	0.869151044
OV (n=303)	Macrophage M0_CIBERSORT-ABS	0.021835906	0.731694819	0.838618704
OV (n=303)	Macrophage M1_CIBERSORT	-0.109878001	0.083565187	0.189022119
OV (n=303)	Macrophage M1_CIBERSORT-ABS	-0.023827761	0.708287551	0.824692581
OV (n=303)	Macrophage M1_QUANTISEQ	0.119648558	0.059389283	0.145294882
OV (n=303)	Macrophage M1_XCELL	-0.143059174	0.023964242	0.075465525
OV (n=303)	Macrophage M2_CIBERSORT	-0.049050325	0.440961558	0.628822187
OV (n=303)	Macrophage M2_CIBERSORT-ABS	0.087078118	0.1707622	0.322192829
OV (n=303)	Macrophage M2_QUANTISEQ	0.2115586	0.000780417	0.004659206
OV (n=303)	Macrophage M2_TIDE	-0.038710875	0.543186382	0.714718924
OV (n=303)	Macrophage M2_XCELL	-0.070410752	0.268360227	0.448200797
OV (n=303)	Macrophage_EPIC	0.001819679	0.977207867	0.987118194
OV (n=303)	Macrophage_TIMER	0.424529648	2.58E-12	1.72E-10
OV (n=303)	Macrophage_XCELL	-0.139779651	0.027424245	0.083103771
OV (n=303)	Macrophage/Monocyte_MCPCOUNTER	0.166217309	0.008589519	0.034358076
OV (n=303)	Mast cell activated_CIBERSORT	0.080341707	0.206432883	0.369454824
OV (n=303)	Mast cell activated_CIBERSORT-ABS	0.083788319	0.187562865	0.344152046
OV (n=303)	Mast cell resting_CIBERSORT	-0.09695723	0.127045213	0.261275502
OV (n=303)	Mast cell resting_CIBERSORT-ABS	-0.082751323	0.193102177	0.350298734
OV (n=303)	Mast cell_XCELL	0.252019702	5.77E-05	0.000549809
PAAD (n=179)	Macrophage M0_CIBERSORT	0.193053491	0.011411771	0.042660825
PAAD (n=179)	Macrophage M0_CIBERSORT-ABS	0.141988908	0.063950536	0.154691942
PAAD (n=179)	Macrophage M1_CIBERSORT	0.041723577	0.5879282	0.746181575
PAAD (n=179)	Macrophage M1_CIBERSORT-ABS	-0.001064401	0.988976173	0.993945902
PAAD (n=179)	Macrophage M1_QUANTISEQ	0.25402084	0.000800698	0.004744874
PAAD (n=179)	Macrophage M1_XCELL	-0.114146917	0.137125848	0.27221012
PAAD (n=179)	Macrophage M2_CIBERSORT	0.034894085	0.650483499	0.79569847
PAAD (n=179)	Macrophage M2_CIBERSORT-ABS	-0.101862589	0.184936679	0.340897105
PAAD (n=179)	Macrophage M2_QUANTISEQ	-0.2633186	0.000501981	0.003137381
PAAD (n=179)	Macrophage M2_TIDE	-0.138960572	0.069890187	0.161524242
PAAD (n=179)	Macrophage M2_XCELL	-0.328223365	1.17E-05	0.000144313
PAAD (n=179)	Macrophage_EPIC	-0.083399628	0.278150666	0.461660856
PAAD (n=179)	Macrophage_TIMER	-0.164265615	0.031801098	0.092177096
PAAD (n=179)	Macrophage_XCELL	-0.139878766	0.068043665	0.158702427
PAAD (n=179)	Macrophage/Monocyte_MCPCOUNTER	-0.188535798	0.013529044	0.048534687
PAAD (n=179)	Mast cell activated_CIBERSORT	-0.109759631	0.15297909	0.299276923
PAAD (n=179)	Mast cell activated_CIBERSORT-ABS	-0.083152863	0.279580098	0.463072626
PAAD (n=179)	Mast cell resting_CIBERSORT	0.02616676	0.734064958	0.840131569
PAAD (n=179)	Mast cell resting_CIBERSORT-ABS	0.027532224	0.720749236	0.833236111
PAAD (n=179)	Mast cell_XCELL	-0.325266432	1.42E-05	0.000172044
PCPG (n=181)	Macrophage M0_CIBERSORT	-0.052458022	0.500769739	0.679009816
PCPG (n=181)	Macrophage M0_CIBERSORT-ABS	-0.051691691	0.507055032	0.685209502
PCPG (n=181)	Macrophage M1_CIBERSORT	-0.06735123	0.387140372	0.571745875
PCPG (n=181)	Macrophage M1_CIBERSORT-ABS	-0.027480127	0.724447727	0.83406745
PCPG (n=181)	Macrophage M1_QUANTISEQ	-0.033425122	0.668051824	0.801261558
PCPG (n=181)	Macrophage M1_XCELL	-0.196572584	0.010893739	0.041499957
PCPG (n=181)	Macrophage M2_CIBERSORT	0.123276419	0.112472571	0.235695556
PCPG (n=181)	Macrophage M2_CIBERSORT-ABS	0.17599683	0.022900772	0.073873459
PCPG (n=181)	Macrophage M2_QUANTISEQ	0.016844671	0.828939835	0.89908859
PCPG (n=181)	Macrophage M2_TIDE	0.2195298	0.004365069	0.020069282
PCPG (n=181)	Macrophage M2_XCELL	0.000891481	0.990877235	0.994607011
PCPG (n=181)	Macrophage_EPIC	-0.067841271	0.383687686	0.571745875
PCPG (n=181)	Macrophage_TIMER	0.100199337	0.197613679	0.355260546
PCPG (n=181)	Macrophage_XCELL	-0.164334237	0.033823879	0.095954267
PCPG (n=181)	Macrophage/Monocyte_MCPCOUNTER	0.254871898	0.000887357	0.005107093
PCPG (n=181)	Mast cell activated_CIBERSORT	0.157196307	0.042478951	0.114807975
PCPG (n=181)	Mast cell activated_CIBERSORT-ABS	0.172865021	0.025484717	0.078717272
PCPG (n=181)	Mast cell resting_CIBERSORT	-0.163886323	0.034319196	0.097015396
PCPG (n=181)	Mast cell resting_CIBERSORT-ABS	-0.148842729	0.054891723	0.136801801
PCPG (n=181)	Mast cell_XCELL	-0.002556848	0.973839153	0.986166231
PRAD (n=498)	Macrophage M0_CIBERSORT	-0.019451532	0.692415903	0.813410752
PRAD (n=498)	Macrophage M0_CIBERSORT-ABS	0.018386797	0.708462545	0.824692581
PRAD (n=498)	Macrophage M1_CIBERSORT	0.021285696	0.66509655	0.798914775
PRAD (n=498)	Macrophage M1_CIBERSORT-ABS	0.074823297	0.127597097	0.261737635
PRAD (n=498)	Macrophage M1_QUANTISEQ	-0.066247973	0.177460659	0.332478986
PRAD (n=498)	Macrophage M1_XCELL	-0.025212651	0.608109854	0.766122651
PRAD (n=498)	Macrophage M2_CIBERSORT	-0.001334052	0.978357989	0.987118194
PRAD (n=498)	Macrophage M2_CIBERSORT-ABS	0.103593026	0.034667616	0.097655257
PRAD (n=498)	Macrophage M2_QUANTISEQ	0.255834581	1.22E-07	3.25E-06
PRAD (n=498)	Macrophage M2_TIDE	-0.188804748	0.000106981	0.000930267
PRAD (n=498)	Macrophage M2_XCELL	-0.098309597	0.045075044	0.118949321
PRAD (n=498)	Macrophage_EPIC	0.074265152	0.130470528	0.265826601
PRAD (n=498)	Macrophage_TIMER	0.263575839	4.86E-08	1.49E-06
PRAD (n=498)	Macrophage_XCELL	-0.045653864	0.352970802	0.541989716
PRAD (n=498)	Macrophage/Monocyte_MCPCOUNTER	-0.162491775	0.000879896	0.005100848
PRAD (n=498)	Mast cell activated_CIBERSORT	0.043436969	0.376860783	0.563530143
PRAD (n=498)	Mast cell activated_CIBERSORT-ABS	0.064998894	0.18579116	0.341684892
PRAD (n=498)	Mast cell resting_CIBERSORT	0.087949632	0.073148396	0.167675406
PRAD (n=498)	Mast cell resting_CIBERSORT-ABS	0.093652652	0.056314252	0.139047536
PRAD (n=498)	Mast cell_XCELL	0.278621128	7.45E-09	2.59E-07
READ (n=166)	Macrophage M0_CIBERSORT	0.043415543	0.684514632	0.80887992
READ (n=166)	Macrophage M0_CIBERSORT-ABS	0.0608959	0.568566947	0.734819964
READ (n=166)	Macrophage M1_CIBERSORT	-0.006472063	0.951724181	0.971147123
READ (n=166)	Macrophage M1_CIBERSORT-ABS	-0.00210969	0.984255151	0.991692847
READ (n=166)	Macrophage M1_QUANTISEQ	-0.092212391	0.38735783	0.571745875
READ (n=166)	Macrophage M1_XCELL	-0.125074923	0.240155734	0.414061611
READ (n=166)	Macrophage M2_CIBERSORT	-0.099197335	0.352261948	0.541989716
READ (n=166)	Macrophage M2_CIBERSORT-ABS	-0.041178874	0.699970835	0.819877991
READ (n=166)	Macrophage M2_QUANTISEQ	0.085011517	0.425648409	0.615766234
READ (n=166)	Macrophage M2_TIDE	-0.035478708	0.678404624	0.806424515
READ (n=166)	Macrophage M2_XCELL	-0.228648127	0.030187033	0.089113013
READ (n=166)	Macrophage_EPIC	-0.006701363	0.95001597	0.970642115
READ (n=166)	Macrophage_TIMER	0.125592351	0.238200864	0.412469029
READ (n=166)	Macrophage_XCELL	-0.160182452	0.131519041	0.267043739
READ (n=166)	Macrophage/Monocyte_MCPCOUNTER	-0.014024308	0.8956227	0.940286299
READ (n=166)	Mast cell activated_CIBERSORT	0.037651231	0.724596097	0.83406745
READ (n=166)	Mast cell activated_CIBERSORT-ABS	0.04780827	0.654539233	0.798805393
READ (n=166)	Mast cell resting_CIBERSORT	-0.109034008	0.306316357	0.500108338
READ (n=166)	Mast cell resting_CIBERSORT-ABS	-0.104119253	0.328761204	0.521843181
READ (n=166)	Mast cell_XCELL	0.228891503	0.030006992	0.088909605
SARC (n=260)	Macrophage M0_CIBERSORT	-0.010474089	0.870695735	0.927505443
SARC (n=260)	Macrophage M0_CIBERSORT-ABS	-0.044381214	0.490170981	0.669175401
SARC (n=260)	Macrophage M1_CIBERSORT	-0.075672404	0.238932102	0.412841645
SARC (n=260)	Macrophage M1_CIBERSORT-ABS	-0.090866142	0.15706415	0.304240484
SARC (n=260)	Macrophage M1_QUANTISEQ	-0.25014549	7.80E-05	0.000701552
SARC (n=260)	Macrophage M1_XCELL	-0.319820023	3.31E-07	7.57E-06
SARC (n=260)	Macrophage M2_CIBERSORT	-0.126494149	0.048416956	0.126167963
SARC (n=260)	Macrophage M2_CIBERSORT-ABS	-0.179897143	0.004822074	0.021551169
SARC (n=260)	Macrophage M2_QUANTISEQ	-0.128366141	0.045162112	0.118949321
SARC (n=260)	Macrophage M2_TIDE	0.278194183	1.03E-05	0.000133016
SARC (n=260)	Macrophage M2_XCELL	-0.311995201	6.59E-07	1.42E-05
SARC (n=260)	Macrophage_EPIC	-0.218323833	0.000594003	0.0036275
SARC (n=260)	Macrophage_TIMER	-0.096580933	0.132474684	0.267768995
SARC (n=260)	Macrophage_XCELL	-0.349257113	2.08E-08	6.66E-07
SARC (n=260)	Macrophage/Monocyte_MCPCOUNTER	-0.256823408	4.92E-05	0.000494641
SARC (n=260)	Mast cell activated_CIBERSORT	0.164260925	0.010165653	0.03967084
SARC (n=260)	Mast cell activated_CIBERSORT-ABS	0.118650535	0.064255195	0.154691942
SARC (n=260)	Mast cell resting_CIBERSORT	-0.137008422	0.032415563	0.092947851
SARC (n=260)	Mast cell resting_CIBERSORT-ABS	-0.14143159	0.027174427	0.082659854
SARC (n=260)	Mast cell_XCELL	-0.110975134	0.083642288	0.189022119
SKCM (n=471)	Macrophage M0_CIBERSORT	0.000758683	0.987095272	0.993303418
SKCM (n=471)	Macrophage M0_CIBERSORT-ABS	-0.043408505	0.354517231	0.543321426
SKCM (n=471)	Macrophage M1_CIBERSORT	-0.073371854	0.117272035	0.24431674
SKCM (n=471)	Macrophage M1_CIBERSORT-ABS	-0.066416462	0.156337126	0.303567235
SKCM (n=471)	Macrophage M1_QUANTISEQ	-0.046153435	0.324884317	0.516714619
SKCM (n=471)	Macrophage M1_XCELL	-0.047538337	0.310561864	0.505984232
SKCM (n=471)	Macrophage M2_CIBERSORT	0.15366888	0.000981893	0.005531794
SKCM (n=471)	Macrophage M2_CIBERSORT-ABS	0.098635115	0.035035681	0.098345771
SKCM (n=471)	Macrophage M2_QUANTISEQ	0.021861179	0.641133575	0.789087477
SKCM (n=471)	Macrophage M2_TIDE	0.0205304	0.661579127	0.798805393
SKCM (n=471)	Macrophage M2_XCELL	-0.106736374	0.02248718	0.073129041
SKCM (n=471)	Macrophage_EPIC	-0.006845654	0.883965373	0.932944985
SKCM (n=471)	Macrophage_TIMER	0.166008314	0.000365396	0.002456444
SKCM (n=471)	Macrophage_XCELL	-0.111107832	0.017498131	0.060079421
SKCM (n=471)	Macrophage/Monocyte_MCPCOUNTER	0.065450935	0.162459473	0.31167285
SKCM (n=471)	Mast cell activated_CIBERSORT	0.117226339	0.012148483	0.044614351
SKCM (n=471)	Mast cell activated_CIBERSORT-ABS	0.123141712	0.008406385	0.033794512
SKCM (n=471)	Mast cell resting_CIBERSORT	-0.052652547	0.261318779	0.441044352
SKCM (n=471)	Mast cell resting_CIBERSORT-ABS	-0.055560814	0.235852412	0.410178107
SKCM (n=471)	Mast cell_XCELL	-0.026242387	0.575780871	0.741746693
SKCM-Metastasis (n=368)	Macrophage M0_CIBERSORT	-0.03378062	0.526399688	0.700037725
SKCM-Metastasis (n=368)	Macrophage M0_CIBERSORT-ABS	-0.072810744	0.171658021	0.323120981
SKCM-Metastasis (n=368)	Macrophage M1_CIBERSORT	-0.064891144	0.223267531	0.394291446
SKCM-Metastasis (n=368)	Macrophage M1_CIBERSORT-ABS	-0.051511736	0.333843364	0.525737582
SKCM-Metastasis (n=368)	Macrophage M1_QUANTISEQ	-0.048001955	0.367866836	0.557041994
SKCM-Metastasis (n=368)	Macrophage M1_XCELL	0.005923441	0.911572191	0.947599847
SKCM-Metastasis (n=368)	Macrophage M2_CIBERSORT	0.191519856	0.000289762	0.002069727
SKCM-Metastasis (n=368)	Macrophage M2_CIBERSORT-ABS	0.14540677	0.006130536	0.025949358
SKCM-Metastasis (n=368)	Macrophage M2_QUANTISEQ	0.059052069	0.2678205	0.448200797
SKCM-Metastasis (n=368)	Macrophage M2_TIDE	0.005890306	0.912064853	0.947599847
SKCM-Metastasis (n=368)	Macrophage M2_XCELL	-0.046171733	0.386432329	0.571745875
SKCM-Metastasis (n=368)	Macrophage_EPIC	0.051212473	0.336663	0.528652002
SKCM-Metastasis (n=368)	Macrophage_TIMER	0.217416119	3.70E-05	0.00038915
SKCM-Metastasis (n=368)	Macrophage_XCELL	-0.036966333	0.488124768	0.669175401
SKCM-Metastasis (n=368)	Macrophage/Monocyte_MCPCOUNTER	0.11200044	0.035164898	0.09836335
SKCM-Metastasis (n=368)	Mast cell activated_CIBERSORT	0.084789504	0.111265293	0.235193193
SKCM-Metastasis (n=368)	Mast cell activated_CIBERSORT-ABS	0.085879761	0.106726134	0.228903237
SKCM-Metastasis (n=368)	Mast cell resting_CIBERSORT	-0.051718976	0.331899672	0.524778474
SKCM-Metastasis (n=368)	Mast cell resting_CIBERSORT-ABS	-0.053857175	0.312271934	0.505984232
SKCM-Metastasis (n=368)	Mast cell_XCELL	0.00143871	0.97848091	0.987118194
SKCM-Primary (n=103)	Macrophage M0_CIBERSORT	0.194929999	0.049610163	0.128440553
SKCM-Primary (n=103)	Macrophage M0_CIBERSORT-ABS	0.295296963	0.002586006	0.012614665
SKCM-Primary (n=103)	Macrophage M1_CIBERSORT	-0.0708582	0.479129615	0.663155176
SKCM-Primary (n=103)	Macrophage M1_CIBERSORT-ABS	0.022669092	0.821081652	0.894911882
SKCM-Primary (n=103)	Macrophage M1_QUANTISEQ	0.138574218	0.164834664	0.313225015
SKCM-Primary (n=103)	Macrophage M1_XCELL	-0.025034594	0.802772923	0.884476953
SKCM-Primary (n=103)	Macrophage M2_CIBERSORT	-0.015425373	0.87770613	0.931179013
SKCM-Primary (n=103)	Macrophage M2_CIBERSORT-ABS	0.182990855	0.065633732	0.15673727
SKCM-Primary (n=103)	Macrophage M2_QUANTISEQ	0.037651121	0.707136636	0.824692581
SKCM-Primary (n=103)	Macrophage M2_TIDE	-0.102927673	0.303271053	0.497647771
SKCM-Primary (n=103)	Macrophage M2_XCELL	-0.199318588	0.044599767	0.118537586
SKCM-Primary (n=103)	Macrophage_EPIC	-0.006307581	0.94983105	0.970642115
SKCM-Primary (n=103)	Macrophage_TIMER	0.093029224	0.352377104	0.541989716
SKCM-Primary (n=103)	Macrophage_XCELL	-0.163288975	0.101038642	0.219649222
SKCM-Primary (n=103)	Macrophage/Monocyte_MCPCOUNTER	0.242927708	0.013886581	0.049594933
SKCM-Primary (n=103)	Mast cell activated_CIBERSORT	0.192711785	0.052314419	0.134139535
SKCM-Primary (n=103)	Mast cell activated_CIBERSORT-ABS	0.258537766	0.008698304	0.034620114
SKCM-Primary (n=103)	Mast cell resting_CIBERSORT	-0.167186637	0.093047753	0.206200006
SKCM-Primary (n=103)	Mast cell resting_CIBERSORT-ABS	-0.164374522	0.098760838	0.21646211
SKCM-Primary (n=103)	Mast cell_XCELL	-0.030871226	0.758070978	0.856149507
STAD (n=415)	Macrophage M0_CIBERSORT	0.243737633	1.57E-06	2.86E-05
STAD (n=415)	Macrophage M0_CIBERSORT-ABS	0.195800136	0.000124836	0.001040303
STAD (n=415)	Macrophage M1_CIBERSORT	0.007761553	0.880287741	0.931521419
STAD (n=415)	Macrophage M1_CIBERSORT-ABS	-0.039748988	0.440363763	0.628822187
STAD (n=415)	Macrophage M1_QUANTISEQ	0.070230195	0.172440141	0.32383125
STAD (n=415)	Macrophage M1_XCELL	-0.219445536	1.63E-05	0.000191463
STAD (n=415)	Macrophage M2_CIBERSORT	-0.120028283	0.019416368	0.065029326
STAD (n=415)	Macrophage M2_CIBERSORT-ABS	-0.158010423	0.002032933	0.010492557
STAD (n=415)	Macrophage M2_QUANTISEQ	-0.203624113	6.53E-05	0.000593226
STAD (n=415)	Macrophage M2_TIDE	0.04067478	0.429782072	0.61950569
STAD (n=415)	Macrophage M2_XCELL	-0.093862678	0.067954712	0.158702427
STAD (n=415)	Macrophage_EPIC	-0.241360894	2.00E-06	3.33E-05
STAD (n=415)	Macrophage_TIMER	-0.155597547	0.002384095	0.011846437
STAD (n=415)	Macrophage_XCELL	-0.210423536	3.64E-05	0.000388124
STAD (n=415)	Macrophage/Monocyte_MCPCOUNTER	-0.095182849	0.064155717	0.154691942
STAD (n=415)	Mast cell activated_CIBERSORT	-0.073460764	0.153483761	0.29948051
STAD (n=415)	Mast cell activated_CIBERSORT-ABS	-0.076764661	0.135774161	0.270197336
STAD (n=415)	Mast cell resting_CIBERSORT	0.039993943	0.437549571	0.627502673
STAD (n=415)	Mast cell resting_CIBERSORT-ABS	0.021159058	0.68135983	0.808735703
STAD (n=415)	Mast cell_XCELL	0.018324981	0.72213957	0.833638754
TGCT (n=150)	Macrophage M0_CIBERSORT	-0.228342451	0.005407182	0.023528008
TGCT (n=150)	Macrophage M0_CIBERSORT-ABS	-0.190736653	0.020662017	0.068587607
TGCT (n=150)	Macrophage M1_CIBERSORT	-0.149845716	0.07006114	0.161524242
TGCT (n=150)	Macrophage M1_CIBERSORT-ABS	-0.135646171	0.101387663	0.219810652
TGCT (n=150)	Macrophage M1_QUANTISEQ	-0.103577341	0.21186678	0.378054419
TGCT (n=150)	Macrophage M1_XCELL	-0.006554387	0.937199536	0.963701323
TGCT (n=150)	Macrophage M2_CIBERSORT	0.732460626	5.52E-26	4.42E-23
TGCT (n=150)	Macrophage M2_CIBERSORT-ABS	0.592281428	2.76E-15	4.41E-13
TGCT (n=150)	Macrophage M2_QUANTISEQ	0.018404417	0.824893488	0.897843253
TGCT (n=150)	Macrophage M2_TIDE	0.180088736	0.029058068	0.087065371
TGCT (n=150)	Macrophage M2_XCELL	-0.141878958	0.086494102	0.19328291
TGCT (n=150)	Macrophage_EPIC	-0.380879868	1.94E-06	3.31E-05
TGCT (n=150)	Macrophage_TIMER	-0.036006045	0.665041086	0.798914775
TGCT (n=150)	Macrophage_XCELL	-0.186835392	0.023456805	0.075061776
TGCT (n=150)	Macrophage/Monocyte_MCPCOUNTER	-0.109998082	0.184740657	0.340897105
TGCT (n=150)	Mast cell activated_CIBERSORT	-0.005927492	0.943195505	0.967380005
TGCT (n=150)	Mast cell activated_CIBERSORT-ABS	-0.017382443	0.834473563	0.899701954
TGCT (n=150)	Mast cell resting_CIBERSORT	0.151397527	0.067176175	0.158466238
TGCT (n=150)	Mast cell resting_CIBERSORT-ABS	0.151609629	0.066789483	0.158466238
TGCT (n=150)	Mast cell_XCELL	-0.614835926	1.19E-16	3.17E-14
THCA (n=509)	Macrophage M0_CIBERSORT	0.126813011	0.005023212	0.022325386
THCA (n=509)	Macrophage M0_CIBERSORT-ABS	0.110252921	0.01481978	0.052459399
THCA (n=509)	Macrophage M1_CIBERSORT	-0.148497457	0.001000936	0.005599644
THCA (n=509)	Macrophage M1_CIBERSORT-ABS	-0.116567449	0.009959084	0.03905523
THCA (n=509)	Macrophage M1_QUANTISEQ	0.127613549	0.004751756	0.021356206
THCA (n=509)	Macrophage M1_XCELL	-0.159680513	0.000398374	0.002633876
THCA (n=509)	Macrophage M2_CIBERSORT	0.171317513	0.00014297	0.001155309
THCA (n=509)	Macrophage M2_CIBERSORT-ABS	0.168960001	0.000176926	0.001335293
THCA (n=509)	Macrophage M2_QUANTISEQ	-0.158146747	0.000453686	0.002927006
THCA (n=509)	Macrophage M2_TIDE	-0.04052953	0.371644262	0.558248675
THCA (n=509)	Macrophage M2_XCELL	-0.313773821	1.31E-12	1.17E-10
THCA (n=509)	Macrophage_EPIC	0.157291265	0.000487561	0.003095625
THCA (n=509)	Macrophage_TIMER	0.154687449	0.000605686	0.003670822
THCA (n=509)	Macrophage_XCELL	-0.197110271	1.15E-05	0.000144313
THCA (n=509)	Macrophage/Monocyte_MCPCOUNTER	-0.017960498	0.692271162	0.813410752
THCA (n=509)	Mast cell activated_CIBERSORT	0.168074004	0.00019154	0.001418814
THCA (n=509)	Mast cell activated_CIBERSORT-ABS	0.191150345	2.13E-05	0.000236379
THCA (n=509)	Mast cell resting_CIBERSORT	-0.123361037	0.006360865	0.026642368
THCA (n=509)	Mast cell resting_CIBERSORT-ABS	-0.116712937	0.009866149	0.038881374
THCA (n=509)	Mast cell_XCELL	0.209895404	2.91E-06	4.65E-05
THYM (n=120)	Macrophage M0_CIBERSORT	-0.046280118	0.623327045	0.7776017
THYM (n=120)	Macrophage M0_CIBERSORT-ABS	-0.041908809	0.656530964	0.798805393
THYM (n=120)	Macrophage M1_CIBERSORT	0.368287428	5.13E-05	0.000494641
THYM (n=120)	Macrophage M1_CIBERSORT-ABS	0.386764023	1.96E-05	0.000220595
THYM (n=120)	Macrophage M1_QUANTISEQ	0.285220339	0.00200374	0.010409038
THYM (n=120)	Macrophage M1_XCELL	0.279651421	0.002471593	0.012176456
THYM (n=120)	Macrophage M2_CIBERSORT	0.257846451	0.005400926	0.023528008
THYM (n=120)	Macrophage M2_CIBERSORT-ABS	0.306442978	0.000865817	0.005055867
THYM (n=120)	Macrophage M2_QUANTISEQ	0.563984136	5.27E-11	2.49E-09
THYM (n=120)	Macrophage M2_TIDE	-0.285952356	0.001948611	0.010323766
THYM (n=120)	Macrophage M2_XCELL	0.210822982	0.023721566	0.075465525
THYM (n=120)	Macrophage_EPIC	0.285634581	0.001972372	0.010352784
THYM (n=120)	Macrophage_TIMER	0.442146466	7.53E-07	1.59E-05
THYM (n=120)	Macrophage_XCELL	0.180515818	0.053537486	0.135395377
THYM (n=120)	Macrophage/Monocyte_MCPCOUNTER	0.600390289	1.32E-12	1.17E-10
THYM (n=120)	Mast cell activated_CIBERSORT	0.217775326	0.019387123	0.065029326
THYM (n=120)	Mast cell activated_CIBERSORT-ABS	0.235544212	0.011273742	0.042342691
THYM (n=120)	Mast cell resting_CIBERSORT	-0.052917975	0.574336457	0.7410793
THYM (n=120)	Mast cell resting_CIBERSORT-ABS	-0.047593282	0.613494285	0.770479478
THYM (n=120)	Mast cell_XCELL	0.019887718	0.832916122	0.89923468
UCEC (n=545)	Macrophage M0_CIBERSORT	0.093634764	0.385546948	0.571745875
UCEC (n=545)	Macrophage M0_CIBERSORT-ABS	0.134172418	0.212655611	0.378054419
UCEC (n=545)	Macrophage M1_CIBERSORT	0.134298193	0.212223247	0.378054419
UCEC (n=545)	Macrophage M1_CIBERSORT-ABS	0.107773158	0.317571424	0.510154898
UCEC (n=545)	Macrophage M1_QUANTISEQ	0.085696782	0.427268475	0.616994187
UCEC (n=545)	Macrophage M1_XCELL	-0.013082487	0.903710828	0.943823319
UCEC (n=545)	Macrophage M2_CIBERSORT	-0.102176374	0.343497819	0.536715342
UCEC (n=545)	Macrophage M2_CIBERSORT-ABS	0.017904007	0.868498301	0.926398188
UCEC (n=545)	Macrophage M2_QUANTISEQ	0.004402043	0.967531418	0.982265399
UCEC (n=545)	Macrophage M2_TIDE	-0.161855598	0.005486109	0.023723715
UCEC (n=545)	Macrophage M2_XCELL	0.074777298	0.488677558	0.669175401
UCEC (n=545)	Macrophage_EPIC	-0.035067459	0.745666918	0.848554102
UCEC (n=545)	Macrophage_TIMER	-0.162835549	0.129562756	0.265090038
UCEC (n=545)	Macrophage_XCELL	-0.005744356	0.957638863	0.974696044
UCEC (n=545)	Macrophage/Monocyte_MCPCOUNTER	0.050932282	0.637453873	0.786056523
UCEC (n=545)	Mast cell activated_CIBERSORT	-0.010405529	0.923346313	0.954879791
UCEC (n=545)	Mast cell activated_CIBERSORT-ABS	-0.010337467	0.923846198	0.954879791
UCEC (n=545)	Mast cell resting_CIBERSORT	0.016713388	0.87717255	0.931179013
UCEC (n=545)	Mast cell resting_CIBERSORT-ABS	0.031310622	0.77212916	0.86487167
UCEC (n=545)	Mast cell_XCELL	0.020894969	0.846778353	0.909292191
UCS (n=57)	Macrophage M0_CIBERSORT	0.03004147	0.830907152	0.89908859
UCS (n=57)	Macrophage M0_CIBERSORT-ABS	0.13163191	0.347453184	0.540851896
UCS (n=57)	Macrophage M1_CIBERSORT	0.063762631	0.650122457	0.79569847
UCS (n=57)	Macrophage M1_CIBERSORT-ABS	0.099646678	0.477759735	0.663155176
UCS (n=57)	Macrophage M1_QUANTISEQ	-0.076623459	0.585527639	0.746181575
UCS (n=57)	Macrophage M1_XCELL	0.016037523	0.909255115	0.947140745
UCS (n=57)	Macrophage M2_CIBERSORT	0.045935768	0.743958602	0.847816071
UCS (n=57)	Macrophage M2_CIBERSORT-ABS	0.099932339	0.476492194	0.663155176
UCS (n=57)	Macrophage M2_QUANTISEQ	0.089206916	0.525285877	0.700037725
UCS (n=57)	Macrophage M2_TIDE	-0.125628972	0.370069922	0.557544139
UCS (n=57)	Macrophage M2_XCELL	-0.162060285	0.246306629	0.421036972
UCS (n=57)	Macrophage_EPIC	0.052045667	0.711297351	0.824692581
UCS (n=57)	Macrophage_TIMER	0.235072185	0.090193465	0.200429922
UCS (n=57)	Macrophage_XCELL	-0.114032261	0.416201533	0.606486751
UCS (n=57)	Macrophage/Monocyte_MCPCOUNTER	0.194880871	0.162001382	0.311541119
UCS (n=57)	Mast cell activated_CIBERSORT	0.098292487	0.483792839	0.66615193
UCS (n=57)	Mast cell activated_CIBERSORT-ABS	0.087035103	0.53545935	0.708045421
UCS (n=57)	Mast cell resting_CIBERSORT	0.04292797	0.760207027	0.856571299
UCS (n=57)	Mast cell resting_CIBERSORT-ABS	0.059631129	0.671458433	0.80293983
UCS (n=57)	Mast cell_XCELL	-0.091277772	0.515675538	0.693981458
UVM (n=80)	Macrophage M0_CIBERSORT	0.007981921	0.945071976	0.968063484
UVM (n=80)	Macrophage M0_CIBERSORT-ABS	0.013560659	0.906817785	0.945833414
UVM (n=80)	Macrophage M1_CIBERSORT	-0.032308661	0.780288556	0.868193108
UVM (n=80)	Macrophage M1_CIBERSORT-ABS	0.016307974	0.888051175	0.933931113
UVM (n=80)	Macrophage M1_QUANTISEQ	-0.115836184	0.315757199	0.508331643
UVM (n=80)	Macrophage M1_XCELL	0.080714511	0.485288472	0.667063191
UVM (n=80)	Macrophage M2_CIBERSORT	0.038206069	0.741480217	0.846577344
UVM (n=80)	Macrophage M2_CIBERSORT-ABS	0.19166016	0.094954613	0.209844448
UVM (n=80)	Macrophage M2_QUANTISEQ	0.399825657	0.000315085	0.002177717
UVM (n=80)	Macrophage M2_TIDE	-0.209579223	0.067348151	0.158466238
UVM (n=80)	Macrophage M2_XCELL	0.217336021	0.057605873	0.141364105
UVM (n=80)	Macrophage_EPIC	0.227024508	0.047082656	0.123495492
UVM (n=80)	Macrophage_TIMER	-0.266209167	0.019275177	0.065029326
UVM (n=80)	Macrophage_XCELL	0.107948494	0.350053678	0.541702084
UVM (n=80)	Macrophage/Monocyte_MCPCOUNTER	0.182787749	0.111573972	0.235193193
UVM (n=80)	Mast cell activated_CIBERSORT	0.0936092	0.418076842	0.60811177
UVM (n=80)	Mast cell activated_CIBERSORT-ABS	0.129198973	0.262767398	0.44162588
UVM (n=80)	Mast cell resting_CIBERSORT	0.03168759	0.784408818	0.869151044
UVM (n=80)	Mast cell resting_CIBERSORT-ABS	0.031019332	0.788848748	0.872827012
UVM (n=80)	Mast cell_XCELL	-0.051052468	0.659253583	0.798805393
ACC (n=79)	NK cell activated_CIBERSORT	0.10216638	0.38973537	0.696733623
ACC (n=79)	NK cell activated_CIBERSORT-ABS	0.428612458	0.000154838	0.001981927
ACC (n=79)	NK cell resting_CIBERSORT	0.013701403	0.908405731	0.95224029
ACC (n=79)	NK cell resting_CIBERSORT-ABS	0.045447712	0.702609172	0.881303183
ACC (n=79)	NK cell_EPIC	0.194623216	0.098947079	0.368175177
ACC (n=79)	NK cell_MCPCOUNTER	0.554243103	3.63E-07	1.29E-05
ACC (n=79)	NK cell_QUANTISEQ	0.307093912	0.00822449	0.051604645
ACC (n=79)	NK cell_XCELL	0.252172874	0.031374288	0.156871442
BLCA (n=408)	NK cell activated_CIBERSORT	-0.096679417	0.063930357	0.269180449
BLCA (n=408)	NK cell activated_CIBERSORT-ABS	-0.10308331	0.048152491	0.217025313
BLCA (n=408)	NK cell resting_CIBERSORT	0.061042224	0.242766972	0.559901661
BLCA (n=408)	NK cell resting_CIBERSORT-ABS	0.04299874	0.410830463	0.714487762
BLCA (n=408)	NK cell_EPIC	-0.188703405	0.000272213	0.002903602
BLCA (n=408)	NK cell_MCPCOUNTER	-0.217116522	2.66E-05	0.000566743
BLCA (n=408)	NK cell_QUANTISEQ	0.156764771	0.002563821	0.01844659
BLCA (n=408)	NK cell_XCELL	0.018125478	0.728927525	0.88233969
BRCA (n=1100)	NK cell activated_CIBERSORT	-0.042622357	0.179366866	0.470470468
BRCA (n=1100)	NK cell activated_CIBERSORT-ABS	-0.05408698	0.088316914	0.340498945
BRCA (n=1100)	NK cell resting_CIBERSORT	0.003566647	0.910579777	0.95224029
BRCA (n=1100)	NK cell resting_CIBERSORT-ABS	0.000777621	0.980465095	0.980465095
BRCA (n=1100)	NK cell_EPIC	-0.091100523	0.004045894	0.027546514
BRCA (n=1100)	NK cell_MCPCOUNTER	-0.104388413	0.000980717	0.008046912
BRCA (n=1100)	NK cell_QUANTISEQ	-0.026372872	0.406213212	0.71332694
BRCA (n=1100)	NK cell_XCELL	-0.004152067	0.89598	0.949382781
BRCA-Basal (n=191)	NK cell activated_CIBERSORT	0.073772159	0.333330839	0.650401637
BRCA-Basal (n=191)	NK cell activated_CIBERSORT-ABS	0.070481044	0.355404262	0.664047208
BRCA-Basal (n=191)	NK cell resting_CIBERSORT	0.026171013	0.731756572	0.88233969
BRCA-Basal (n=191)	NK cell resting_CIBERSORT-ABS	0.026727728	0.726275419	0.88233969
BRCA-Basal (n=191)	NK cell_EPIC	-0.145307971	0.055735944	0.244321946
BRCA-Basal (n=191)	NK cell_MCPCOUNTER	-0.028898324	0.705039447	0.881303183
BRCA-Basal (n=191)	NK cell_QUANTISEQ	0.024652634	0.746774187	0.885065703
BRCA-Basal (n=191)	NK cell_XCELL	-0.046823516	0.53952635	0.791965284
BRCA-Her2 (n=82)	NK cell activated_CIBERSORT	-0.184774103	0.120224251	0.396616087
BRCA-Her2 (n=82)	NK cell activated_CIBERSORT-ABS	-0.173672107	0.144571114	0.436441099
BRCA-Her2 (n=82)	NK cell resting_CIBERSORT	0.027789515	0.816755725	0.929393827
BRCA-Her2 (n=82)	NK cell resting_CIBERSORT-ABS	0.016902015	0.887934443	0.9492834
BRCA-Her2 (n=82)	NK cell_EPIC	-0.055054876	0.645998041	0.846985345
BRCA-Her2 (n=82)	NK cell_MCPCOUNTER	-0.141029124	0.237346614	0.554386252
BRCA-Her2 (n=82)	NK cell_QUANTISEQ	-0.039977312	0.738820854	0.88233969
BRCA-Her2 (n=82)	NK cell_XCELL	0.062372694	0.602718994	0.824502125
BRCA-LumA (n=568)	NK cell activated_CIBERSORT	-0.035843199	0.416058562	0.71574935
BRCA-LumA (n=568)	NK cell activated_CIBERSORT-ABS	-0.007363641	0.867347417	0.942632144
BRCA-LumA (n=568)	NK cell resting_CIBERSORT	0.00839275	0.849017077	0.933627026
BRCA-LumA (n=568)	NK cell resting_CIBERSORT-ABS	0.009593003	0.827741377	0.929393827
BRCA-LumA (n=568)	NK cell_EPIC	-0.089050825	0.042977717	0.196469562
BRCA-LumA (n=568)	NK cell_MCPCOUNTER	0.01523766	0.729605931	0.88233969
BRCA-LumA (n=568)	NK cell_QUANTISEQ	0.209585093	1.53E-06	4.08E-05
BRCA-LumA (n=568)	NK cell_XCELL	-0.00240922	0.956419339	0.970320056
BRCA-LumB (n=219)	NK cell activated_CIBERSORT	0.077999065	0.282209814	0.594125924
BRCA-LumB (n=219)	NK cell activated_CIBERSORT-ABS	0.08462295	0.243207284	0.559901661
BRCA-LumB (n=219)	NK cell resting_CIBERSORT	0.042474598	0.55857046	0.797957801
BRCA-LumB (n=219)	NK cell resting_CIBERSORT-ABS	0.043763231	0.546688201	0.795182838
BRCA-LumB (n=219)	NK cell_EPIC	0.033592099	0.643682031	0.846985345
BRCA-LumB (n=219)	NK cell_MCPCOUNTER	-0.06655954	0.359000522	0.664047208
BRCA-LumB (n=219)	NK cell_QUANTISEQ	0.055972968	0.440633194	0.71574935
BRCA-LumB (n=219)	NK cell_XCELL	0.047397157	0.513864137	0.77200246
CESC (n=306)	NK cell activated_CIBERSORT	-0.069022946	0.252233195	0.563838805
CESC (n=306)	NK cell activated_CIBERSORT-ABS	0.034343937	0.569233861	0.804632103
CESC (n=306)	NK cell resting_CIBERSORT	0.045052211	0.455180183	0.721908953
CESC (n=306)	NK cell resting_CIBERSORT-ABS	0.047983604	0.426349857	0.71574935
CESC (n=306)	NK cell_EPIC	-0.243149449	4.31E-05	0.000766682
CESC (n=306)	NK cell_MCPCOUNTER	-0.01038965	0.863326726	0.942632144
CESC (n=306)	NK cell_QUANTISEQ	0.146493546	0.014675376	0.088606043
CESC (n=306)	NK cell_XCELL	-0.225530847	0.000153404	0.001981927
CHOL (n=36)	NK cell activated_CIBERSORT	0.161791359	0.353124188	0.664047208
CHOL (n=36)	NK cell activated_CIBERSORT-ABS	0.103063822	0.555752359	0.797957801
CHOL (n=36)	NK cell resting_CIBERSORT	-0.090411562	0.605493748	0.824502125
CHOL (n=36)	NK cell resting_CIBERSORT-ABS	-0.069511591	0.69152846	0.881303183
CHOL (n=36)	NK cell_EPIC	0.150610115	0.387805838	0.696733623
CHOL (n=36)	NK cell_MCPCOUNTER	-0.008994177	0.959103387	0.970320056
CHOL (n=36)	NK cell_QUANTISEQ	0.180106063	0.300518658	0.624454355
CHOL (n=36)	NK cell_XCELL	-0.193516651	0.265343037	0.566065146
COAD (n=458)	NK cell activated_CIBERSORT	-0.071955536	0.23430014	0.552853275
COAD (n=458)	NK cell activated_CIBERSORT-ABS	-0.041000991	0.498334726	0.766429485
COAD (n=458)	NK cell resting_CIBERSORT	0.013459613	0.824161458	0.929393827
COAD (n=458)	NK cell resting_CIBERSORT-ABS	-0.003495361	0.953987467	0.970320056
COAD (n=458)	NK cell_EPIC	-0.057680177	0.340613262	0.652672119
COAD (n=458)	NK cell_MCPCOUNTER	0.068484746	0.257698627	0.563838805
COAD (n=458)	NK cell_QUANTISEQ	0.211749114	0.000406784	0.003944572
COAD (n=458)	NK cell_XCELL	-0.013524206	0.823331426	0.929393827
DLBC (n=48)	NK cell activated_CIBERSORT	-0.251643577	0.112482068	0.380583201
DLBC (n=48)	NK cell activated_CIBERSORT-ABS	-0.155385767	0.33199956	0.650401637
DLBC (n=48)	NK cell resting_CIBERSORT	0.064356717	0.689336919	0.881303183
DLBC (n=48)	NK cell resting_CIBERSORT-ABS	0.049030356	0.760806669	0.885302305
DLBC (n=48)	NK cell_EPIC	-0.148853302	0.352972338	0.664047208
DLBC (n=48)	NK cell_MCPCOUNTER	0.252631691	0.111030756	0.380583201
DLBC (n=48)	NK cell_QUANTISEQ	0.055473037	0.730484222	0.88233969
DLBC (n=48)	NK cell_XCELL	-0.132771662	0.407933844	0.71332694
ESCA (n=185)	NK cell activated_CIBERSORT	-0.22178908	0.002769389	0.019265311
ESCA (n=185)	NK cell activated_CIBERSORT-ABS	-0.242255494	0.001051021	0.008408171
ESCA (n=185)	NK cell resting_CIBERSORT	0.133472972	0.074058255	0.299982807
ESCA (n=185)	NK cell resting_CIBERSORT-ABS	0.169196668	0.023171644	0.119595582
ESCA (n=185)	NK cell_EPIC	-0.469000573	3.13E-11	3.34E-09
ESCA (n=185)	NK cell_MCPCOUNTER	0.015891639	0.832312442	0.931258676
ESCA (n=185)	NK cell_QUANTISEQ	0.023664268	0.752517351	0.885302305
ESCA (n=185)	NK cell_XCELL	0.039179834	0.601537268	0.824502125
GBM (n=153)	NK cell activated_CIBERSORT	-0.303516312	0.000311609	0.00321661
GBM (n=153)	NK cell activated_CIBERSORT-ABS	-0.290346013	0.000578019	0.00515862
GBM (n=153)	NK cell resting_CIBERSORT	0.199880479	0.01919163	0.10559389
GBM (n=153)	NK cell resting_CIBERSORT-ABS	0.205027627	0.016243922	0.093350352
GBM (n=153)	NK cell_EPIC	-0.06600933	0.44345229	0.716690569
GBM (n=153)	NK cell_MCPCOUNTER	-0.066678675	0.438833235	0.71574935
GBM (n=153)	NK cell_QUANTISEQ	0.255739689	0.002559194	0.01844659
GBM (n=153)	NK cell_XCELL	0.04297418	0.618046033	0.83802852
HNSC (n=522)	NK cell activated_CIBERSORT	-0.043749267	0.332844117	0.650401637
HNSC (n=522)	NK cell activated_CIBERSORT-ABS	0.027337105	0.545220845	0.795182838
HNSC (n=522)	NK cell resting_CIBERSORT	0.009222392	0.838317112	0.933199445
HNSC (n=522)	NK cell resting_CIBERSORT-ABS	0.031446945	0.48647589	0.754766649
HNSC (n=522)	NK cell_EPIC	-0.213292209	1.81E-06	4.44E-05
HNSC (n=522)	NK cell_MCPCOUNTER	0.135705227	0.002557988	0.01844659
HNSC (n=522)	NK cell_QUANTISEQ	0.075690396	0.093536594	0.356329883
HNSC (n=522)	NK cell_XCELL	-0.061404933	0.173878566	0.463676176
HNSC-HPV- (n=422)	NK cell activated_CIBERSORT	-0.093947792	0.060486658	0.258076407
HNSC-HPV- (n=422)	NK cell activated_CIBERSORT-ABS	-0.048113943	0.337144112	0.652672119
HNSC-HPV- (n=422)	NK cell resting_CIBERSORT	0.077215848	0.123125448	0.397981245
HNSC-HPV- (n=422)	NK cell resting_CIBERSORT-ABS	0.098238579	0.049602702	0.220456454
HNSC-HPV- (n=422)	NK cell_EPIC	-0.205717218	3.38E-05	0.000676978
HNSC-HPV- (n=422)	NK cell_MCPCOUNTER	0.079928338	0.110462325	0.380583201
HNSC-HPV- (n=422)	NK cell_QUANTISEQ	-0.016712717	0.73895949	0.88233969
HNSC-HPV- (n=422)	NK cell_XCELL	-0.059807124	0.232686252	0.552853275
HNSC-HPV+ (n=98)	NK cell activated_CIBERSORT	0.096757978	0.367042109	0.673290741
HNSC-HPV+ (n=98)	NK cell activated_CIBERSORT-ABS	0.176221264	0.098550568	0.368175177
HNSC-HPV+ (n=98)	NK cell resting_CIBERSORT	-0.154949895	0.147085741	0.439882589
HNSC-HPV+ (n=98)	NK cell resting_CIBERSORT-ABS	-0.129577561	0.226178664	0.551199958
HNSC-HPV+ (n=98)	NK cell_EPIC	-0.246215338	0.020024799	0.106798928
HNSC-HPV+ (n=98)	NK cell_MCPCOUNTER	0.181956092	0.087899849	0.340498945
HNSC-HPV+ (n=98)	NK cell_QUANTISEQ	0.253941139	0.016336312	0.093350352
HNSC-HPV+ (n=98)	NK cell_XCELL	-0.096524305	0.368205874	0.673290741
KICH (n=66)	NK cell activated_CIBERSORT	0.135923856	0.280315899	0.594046938
KICH (n=66)	NK cell activated_CIBERSORT-ABS	0.096167367	0.446029582	0.717233499
KICH (n=66)	NK cell resting_CIBERSORT	0.142028847	0.259071849	0.563838805
KICH (n=66)	NK cell resting_CIBERSORT-ABS	0.067915718	0.590887057	0.824502125
KICH (n=66)	NK cell_EPIC	0.089769095	0.476999761	0.745658586
KICH (n=66)	NK cell_MCPCOUNTER	0.059834602	0.635880458	0.846985345
KICH (n=66)	NK cell_QUANTISEQ	0.127691039	0.310745144	0.635488716
KICH (n=66)	NK cell_XCELL	-0.006782373	0.95723725	0.970320056
KIRC (n=533)	NK cell activated_CIBERSORT	0.042854025	0.358598596	0.664047208
KIRC (n=533)	NK cell activated_CIBERSORT-ABS	0.053637951	0.250408982	0.563838805
KIRC (n=533)	NK cell resting_CIBERSORT	0.104735344	0.024522282	0.124557625
KIRC (n=533)	NK cell resting_CIBERSORT-ABS	0.108790565	0.019468873	0.10559389
KIRC (n=533)	NK cell_EPIC	-0.18019786	0.000100079	0.001525015
KIRC (n=533)	NK cell_MCPCOUNTER	0.030098046	0.519170844	0.772719396
KIRC (n=533)	NK cell_QUANTISEQ	0.27135329	3.18E-09	1.70E-07
KIRC (n=533)	NK cell_XCELL	0.001893639	0.967656391	0.973742281
KIRP (n=290)	NK cell activated_CIBERSORT	0.036584509	0.558563405	0.797957801
KIRP (n=290)	NK cell activated_CIBERSORT-ABS	0.075730609	0.225417224	0.551199958
KIRP (n=290)	NK cell resting_CIBERSORT	0.069927437	0.26309006	0.565025632
KIRP (n=290)	NK cell resting_CIBERSORT-ABS	0.072526292	0.245716191	0.561637008
KIRP (n=290)	NK cell_EPIC	-0.308874412	4.16E-07	1.33E-05
KIRP (n=290)	NK cell_MCPCOUNTER	0.071770254	0.250685841	0.563838805
KIRP (n=290)	NK cell_QUANTISEQ	0.371131922	7.58E-10	6.06E-08
KIRP (n=290)	NK cell_XCELL	-0.005738471	0.926915212	0.963028791
LGG (n=516)	NK cell activated_CIBERSORT	-0.058596137	0.200951802	0.510353782
LGG (n=516)	NK cell activated_CIBERSORT-ABS	0.030366805	0.507759534	0.766429485
LGG (n=516)	NK cell resting_CIBERSORT	-0.017531589	0.70222205	0.881303183
LGG (n=516)	NK cell resting_CIBERSORT-ABS	-0.010050599	0.826518721	0.929393827
LGG (n=516)	NK cell_EPIC	0.059119054	0.196954508	0.504203539
LGG (n=516)	NK cell_MCPCOUNTER	-0.168129922	0.000222013	0.002631269
LGG (n=516)	NK cell_QUANTISEQ	0.095644796	0.036579925	0.177357212
LGG (n=516)	NK cell_XCELL	0.007131603	0.876416514	0.942632144
LIHC (n=371)	NK cell activated_CIBERSORT	-0.176952286	0.000963751	0.008046912
LIHC (n=371)	NK cell activated_CIBERSORT-ABS	-0.0085005	0.874992966	0.942632144
LIHC (n=371)	NK cell resting_CIBERSORT	0.026411807	0.624924949	0.840235226
LIHC (n=371)	NK cell resting_CIBERSORT-ABS	0.030624555	0.570785898	0.804632103
LIHC (n=371)	NK cell_EPIC	0.043424798	0.421378552	0.71574935
LIHC (n=371)	NK cell_MCPCOUNTER	0.01834269	0.734238803	0.88233969
LIHC (n=371)	NK cell_QUANTISEQ	-0.015661033	0.771928819	0.894989935
LIHC (n=371)	NK cell_XCELL	0.023869618	0.658624982	0.856747944
LUAD (n=515)	NK cell activated_CIBERSORT	-0.050856901	0.259713115	0.563838805
LUAD (n=515)	NK cell activated_CIBERSORT-ABS	-0.013791889	0.760010638	0.885302305
LUAD (n=515)	NK cell resting_CIBERSORT	-0.011453621	0.799747092	0.91727265
LUAD (n=515)	NK cell resting_CIBERSORT-ABS	-0.008786138	0.845711997	0.933199445
LUAD (n=515)	NK cell_EPIC	-0.092630695	0.039788654	0.190035364
LUAD (n=515)	NK cell_MCPCOUNTER	-0.095449236	0.034109343	0.167922919
LUAD (n=515)	NK cell_QUANTISEQ	0.254297635	1.03E-08	4.69E-07
LUAD (n=515)	NK cell_XCELL	0.02342854	0.603796493	0.824502125
LUSC (n=501)	NK cell activated_CIBERSORT	0.032586756	0.477687532	0.745658586
LUSC (n=501)	NK cell activated_CIBERSORT-ABS	0.06796527	0.138286127	0.426826068
LUSC (n=501)	NK cell resting_CIBERSORT	0.040324766	0.379535258	0.690064106
LUSC (n=501)	NK cell resting_CIBERSORT-ABS	0.030658429	0.504139705	0.766429485
LUSC (n=501)	NK cell_EPIC	-0.18276377	5.94E-05	0.000951074
LUSC (n=501)	NK cell_MCPCOUNTER	-0.022662836	0.62149787	0.839153242
LUSC (n=501)	NK cell_QUANTISEQ	0.215403117	2.05E-06	4.70E-05
LUSC (n=501)	NK cell_XCELL	-0.064642554	0.158662232	0.448223959
MESO (n=87)	NK cell activated_CIBERSORT	0.141862599	0.195284304	0.503959494
MESO (n=87)	NK cell activated_CIBERSORT-ABS	-0.053208554	0.628642751	0.841697407
MESO (n=87)	NK cell resting_CIBERSORT	-0.039343489	0.720719913	0.88233969
MESO (n=87)	NK cell resting_CIBERSORT-ABS	-0.039877516	0.717088167	0.88233969
MESO (n=87)	NK cell_EPIC	-0.109836528	0.31698116	0.637949505
MESO (n=87)	NK cell_MCPCOUNTER	-0.02544655	0.817183237	0.929393827
MESO (n=87)	NK cell_QUANTISEQ	0.3040208	0.004673491	0.031156605
MESO (n=87)	NK cell_XCELL	-0.050326804	0.64737621	0.846985345
OV (n=303)	NK cell activated_CIBERSORT	-0.02410569	0.705042546	0.881303183
OV (n=303)	NK cell activated_CIBERSORT-ABS	0.017897166	0.778699659	0.899580834
OV (n=303)	NK cell resting_CIBERSORT	-0.076774091	0.227369982	0.551199958
OV (n=303)	NK cell resting_CIBERSORT-ABS	-0.071902328	0.258326972	0.563838805
OV (n=303)	NK cell_EPIC	-0.049660434	0.43529262	0.71574935
OV (n=303)	NK cell_MCPCOUNTER	0.087559224	0.168402257	0.461095007
OV (n=303)	NK cell_QUANTISEQ	0.230609769	0.00024232	0.002673874
OV (n=303)	NK cell_XCELL	-0.080521891	0.205413646	0.51757769
PAAD (n=179)	NK cell activated_CIBERSORT	0.064082147	0.405018011	0.71332694
PAAD (n=179)	NK cell activated_CIBERSORT-ABS	0.057908193	0.451855425	0.721908953
PAAD (n=179)	NK cell resting_CIBERSORT	0.006153477	0.936334515	0.969666812
PAAD (n=179)	NK cell resting_CIBERSORT-ABS	0.008263392	0.914577056	0.953305075
PAAD (n=179)	NK cell_EPIC	-0.04994568	0.516506999	0.772346915
PAAD (n=179)	NK cell_MCPCOUNTER	-0.109493756	0.153982462	0.448223959
PAAD (n=179)	NK cell_QUANTISEQ	-0.020152602	0.793611995	0.91351021
PAAD (n=179)	NK cell_XCELL	-0.113689243	0.138718472	0.426826068
PCPG (n=181)	NK cell activated_CIBERSORT	-0.177421732	0.021801867	0.11437045
PCPG (n=181)	NK cell activated_CIBERSORT-ABS	-0.078213893	0.315043913	0.637949505
PCPG (n=181)	NK cell resting_CIBERSORT	0.109305777	0.159679786	0.448223959
PCPG (n=181)	NK cell resting_CIBERSORT-ABS	0.113939632	0.142608997	0.434617895
PCPG (n=181)	NK cell_EPIC	-0.109967318	0.157153103	0.448223959
PCPG (n=181)	NK cell_MCPCOUNTER	0.110168361	0.156391223	0.448223959
PCPG (n=181)	NK cell_QUANTISEQ	0.140212413	0.070719757	0.293900291
PCPG (n=181)	NK cell_XCELL	0.048054496	0.537437192	0.791965284
PRAD (n=498)	NK cell activated_CIBERSORT	-0.016466662	0.737725083	0.88233969
PRAD (n=498)	NK cell activated_CIBERSORT-ABS	0.092242417	0.060144642	0.258076407
PRAD (n=498)	NK cell resting_CIBERSORT	-0.019288288	0.69486746	0.881303183
PRAD (n=498)	NK cell resting_CIBERSORT-ABS	-0.018671305	0.704161722	0.881303183
PRAD (n=498)	NK cell_EPIC	-0.117322662	0.016665975	0.093563369
PRAD (n=498)	NK cell_MCPCOUNTER	0.079331385	0.10615318	0.373285907
PRAD (n=498)	NK cell_QUANTISEQ	-0.006493552	0.894948016	0.949382781
PRAD (n=498)	NK cell_XCELL	0.036670645	0.455705027	0.721908953
READ (n=166)	NK cell activated_CIBERSORT	0.002983139	0.97773792	0.980465095
READ (n=166)	NK cell activated_CIBERSORT-ABS	0.021189283	0.842863953	0.933199445
READ (n=166)	NK cell resting_CIBERSORT	-0.012397578	0.907673042	0.95224029
READ (n=166)	NK cell resting_CIBERSORT-ABS	0.018117396	0.865412786	0.942632144
READ (n=166)	NK cell_EPIC	-0.17307916	0.102814775	0.369671101
READ (n=166)	NK cell_MCPCOUNTER	0.07183186	0.501073882	0.766429485
READ (n=166)	NK cell_QUANTISEQ	-0.007243801	0.945975892	0.970320056
READ (n=166)	NK cell_XCELL	0.167714624	0.114094573	0.380583201
SARC (n=260)	NK cell activated_CIBERSORT	0.010027479	0.876164018	0.942632144
SARC (n=260)	NK cell activated_CIBERSORT-ABS	-0.054030832	0.400757791	0.712458295
SARC (n=260)	NK cell resting_CIBERSORT	0.050401537	0.433185276	0.71574935
SARC (n=260)	NK cell resting_CIBERSORT-ABS	0.037819799	0.556571942	0.797957801
SARC (n=260)	NK cell_EPIC	-0.206073242	0.001206862	0.009419411
SARC (n=260)	NK cell_MCPCOUNTER	-0.130678297	0.041396941	0.194761655
SARC (n=260)	NK cell_QUANTISEQ	0.218714595	0.000580345	0.00515862
SARC (n=260)	NK cell_XCELL	-0.00312854	0.961223305	0.970320056
SKCM (n=471)	NK cell activated_CIBERSORT	-0.055666321	0.234962642	0.552853275
SKCM (n=471)	NK cell activated_CIBERSORT-ABS	-0.052712492	0.260775447	0.563838805
SKCM (n=471)	NK cell resting_CIBERSORT	0.060949216	0.193400046	0.503154591
SKCM (n=471)	NK cell resting_CIBERSORT-ABS	0.072415697	0.122138083	0.397981245
SKCM (n=471)	NK cell_EPIC	-0.069412335	0.138449463	0.426826068
SKCM (n=471)	NK cell_MCPCOUNTER	-0.069928345	0.135533831	0.426826068
SKCM (n=471)	NK cell_QUANTISEQ	0.320911236	2.09E-12	3.35E-10
SKCM (n=471)	NK cell_XCELL	-0.095170785	0.041995482	0.194761655
SKCM-Metastasis (n=368)	NK cell activated_CIBERSORT	-0.042305153	0.427482599	0.71574935
SKCM-Metastasis (n=368)	NK cell activated_CIBERSORT-ABS	-0.041838845	0.43259858	0.71574935
SKCM-Metastasis (n=368)	NK cell resting_CIBERSORT	0.052696797	0.322827218	0.645654436
SKCM-Metastasis (n=368)	NK cell resting_CIBERSORT-ABS	0.063989173	0.229781443	0.552853275
SKCM-Metastasis (n=368)	NK cell_EPIC	-0.092981181	0.080632221	0.318547046
SKCM-Metastasis (n=368)	NK cell_MCPCOUNTER	-0.041994074	0.430891616	0.71574935
SKCM-Metastasis (n=368)	NK cell_QUANTISEQ	0.31103354	2.23E-09	1.43E-07
SKCM-Metastasis (n=368)	NK cell_XCELL	-0.07333454	0.168587862	0.461095007
SKCM-Primary (n=103)	NK cell activated_CIBERSORT	-0.149018904	0.13495922	0.426826068
SKCM-Primary (n=103)	NK cell activated_CIBERSORT-ABS	-0.011327213	0.910036155	0.95224029
SKCM-Primary (n=103)	NK cell resting_CIBERSORT	0.07778514	0.437107002	0.71574935
SKCM-Primary (n=103)	NK cell resting_CIBERSORT-ABS	0.101140886	0.311786651	0.635488716
SKCM-Primary (n=103)	NK cell_EPIC	-0.032445298	0.746143845	0.885065703
SKCM-Primary (n=103)	NK cell_MCPCOUNTER	-0.052812508	0.598072319	0.824502125
SKCM-Primary (n=103)	NK cell_QUANTISEQ	0.361945474	0.000185502	0.002283097
SKCM-Primary (n=103)	NK cell_XCELL	-0.136250362	0.17210258	0.462796854
STAD (n=415)	NK cell activated_CIBERSORT	-0.124189745	0.015558873	0.092200731
STAD (n=415)	NK cell activated_CIBERSORT-ABS	-0.132820232	0.009634695	0.059290432
STAD (n=415)	NK cell resting_CIBERSORT	0.188014883	0.000232277	0.00265459
STAD (n=415)	NK cell resting_CIBERSORT-ABS	0.176246437	0.000567189	0.00515862
STAD (n=415)	NK cell_EPIC	-0.174637972	0.000638086	0.005518578
STAD (n=415)	NK cell_MCPCOUNTER	-0.183583659	0.000327183	0.003271833
STAD (n=415)	NK cell_QUANTISEQ	0.245133523	1.36E-06	3.96E-05
STAD (n=415)	NK cell_XCELL	-0.041976261	0.415157907	0.71574935
TGCT (n=150)	NK cell activated_CIBERSORT	0.025868353	0.755791728	0.885302305
TGCT (n=150)	NK cell activated_CIBERSORT-ABS	0.035718248	0.667558762	0.864853457
TGCT (n=150)	NK cell resting_CIBERSORT	0.112289231	0.175704849	0.46467398
TGCT (n=150)	NK cell resting_CIBERSORT-ABS	0.117960226	0.154749083	0.448223959
TGCT (n=150)	NK cell_EPIC	-0.113700519	0.170303842	0.461840927
TGCT (n=150)	NK cell_MCPCOUNTER	-0.246692466	0.002594052	0.01844659
TGCT (n=150)	NK cell_QUANTISEQ	0.638922889	3.11E-18	9.94E-16
TGCT (n=150)	NK cell_XCELL	-0.147938874	0.07374307	0.299982807
THCA (n=509)	NK cell activated_CIBERSORT	-0.122802925	0.006604884	0.04227126
THCA (n=509)	NK cell activated_CIBERSORT-ABS	-0.003364071	0.940911419	0.970320056
THCA (n=509)	NK cell resting_CIBERSORT	0.015518287	0.732387304	0.88233969
THCA (n=509)	NK cell resting_CIBERSORT-ABS	0.0300976	0.507123755	0.766429485
THCA (n=509)	NK cell_EPIC	0.028713514	0.526860297	0.780533773
THCA (n=509)	NK cell_MCPCOUNTER	-0.020687759	0.648473155	0.846985345
THCA (n=509)	NK cell_QUANTISEQ	0.170775382	0.000150188	0.001981927
THCA (n=509)	NK cell_XCELL	-0.074111625	0.10200081	0.369671101
THYM (n=120)	NK cell activated_CIBERSORT	0.34798744	0.000138518	0.001981927
THYM (n=120)	NK cell activated_CIBERSORT-ABS	0.369753118	4.76E-05	0.000802248
THYM (n=120)	NK cell resting_CIBERSORT	-0.151809508	0.105319791	0.373285907
THYM (n=120)	NK cell resting_CIBERSORT-ABS	-0.153587618	0.101257064	0.369671101
THYM (n=120)	NK cell_EPIC	0.374348184	3.76E-05	0.000708619
THYM (n=120)	NK cell_MCPCOUNTER	0.470283123	1.14E-07	4.55E-06
THYM (n=120)	NK cell_QUANTISEQ	0.129757289	0.166928228	0.461095007
THYM (n=120)	NK cell_XCELL	0.163630963	0.080572318	0.318547046
UCEC (n=545)	NK cell activated_CIBERSORT	-0.133100765	0.216364879	0.540912197
UCEC (n=545)	NK cell activated_CIBERSORT-ABS	-0.077764991	0.471425683	0.743134082
UCEC (n=545)	NK cell resting_CIBERSORT	-0.057784892	0.592811094	0.824502125
UCEC (n=545)	NK cell resting_CIBERSORT-ABS	-0.05062252	0.639504393	0.846985345
UCEC (n=545)	NK cell_EPIC	-0.103010724	0.339550796	0.652672119
UCEC (n=545)	NK cell_MCPCOUNTER	-0.104665214	0.33180887	0.650401637
UCEC (n=545)	NK cell_QUANTISEQ	0.087101037	0.419705358	0.71574935
UCEC (n=545)	NK cell_XCELL	-0.297133804	0.004934199	0.03222334
UCS (n=57)	NK cell activated_CIBERSORT	-0.097300036	0.488239676	0.754766649
UCS (n=57)	NK cell activated_CIBERSORT-ABS	0.044564731	0.751351846	0.885302305
UCS (n=57)	NK cell resting_CIBERSORT	0.008496221	0.951853333	0.970320056
UCS (n=57)	NK cell resting_CIBERSORT-ABS	0.019468111	0.889953188	0.9492834
UCS (n=57)	NK cell_EPIC	-0.128932647	0.357515283	0.664047208
UCS (n=57)	NK cell_MCPCOUNTER	0.12248285	0.382269503	0.691108706
UCS (n=57)	NK cell_QUANTISEQ	0.170737388	0.221576498	0.549647128
UCS (n=57)	NK cell_XCELL	0.145827669	0.297453936	0.622125879
UVM (n=80)	NK cell activated_CIBERSORT	0.022623837	0.845157149	0.933199445
UVM (n=80)	NK cell activated_CIBERSORT-ABS	0.118477986	0.304771224	0.629205108
UVM (n=80)	NK cell resting_CIBERSORT	0.065039407	0.57413022	0.805796801
UVM (n=80)	NK cell resting_CIBERSORT-ABS	0.067050219	0.56232442	0.799750287
UVM (n=80)	NK cell_EPIC	0.164577497	0.152626956	0.448223959
UVM (n=80)	NK cell_MCPCOUNTER	0.04789193	0.679157043	0.876331668
UVM (n=80)	NK cell_QUANTISEQ	0.181493795	0.11417496	0.380583201
UVM (n=80)	NK cell_XCELL	0.017808543	0.877826184	0.942632144
ACC (n=79)	T cell CD4+ (non-regulatory)_QUANTISEQ	-0.233539885	0.046754631	0.140708146
ACC (n=79)	T cell CD4+ (non-regulatory)_XCELL	0.051215337	0.66696723	0.800766128
ACC (n=79)	T cell CD4+ central memory_XCELL	-0.143674208	0.225256443	0.384110608
ACC (n=79)	T cell CD4+ effector memory_XCELL	-0.139106586	0.240503057	0.404914195
ACC (n=79)	T cell CD4+ memory activated_CIBERSORT	0.168923074	0.153102497	0.304852015
ACC (n=79)	T cell CD4+ memory activated_CIBERSORT-ABS	0.168923074	0.153102497	0.304852015
ACC (n=79)	T cell CD4+ memory resting_CIBERSORT	-0.066712329	0.57494903	0.735145222
ACC (n=79)	T cell CD4+ memory resting_CIBERSORT-ABS	0.207269662	0.078491084	0.194656753
ACC (n=79)	T cell CD4+ memory_XCELL	-0.011799202	0.921078052	0.959070575
ACC (n=79)	T cell CD4+ naive_CIBERSORT	-0.019093475	0.872618269	0.930321771
ACC (n=79)	T cell CD4+ naive_CIBERSORT-ABS	-0.017948862	0.880196301	0.932111364
ACC (n=79)	T cell CD4+ naive_XCELL	-0.056524424	0.634794516	0.778707558
ACC (n=79)	T cell CD4+ Th1_XCELL	-0.010545276	0.929442547	0.963595292
ACC (n=79)	T cell CD4+ Th2_XCELL	0.153674609	0.194266623	0.35443564
ACC (n=79)	T cell CD4+_EPIC	-0.114596891	0.334343435	0.51387415
ACC (n=79)	T cell CD4+_TIMER	0.132799019	0.262704831	0.431469474
ACC (n=79)	T cell regulatory (Tregs)_CIBERSORT	0.086526461	0.466681343	0.644542414
ACC (n=79)	T cell regulatory (Tregs)_CIBERSORT-ABS	0.132812714	0.262655177	0.431469474
ACC (n=79)	T cell regulatory (Tregs)_QUANTISEQ	0.173179079	0.142866256	0.295084792
ACC (n=79)	T cell regulatory (Tregs)_XCELL	0.01239213	0.917125757	0.958345707
BLCA (n=408)	T cell CD4+ (non-regulatory)_QUANTISEQ	0.0386231	0.460104652	0.640996943
BLCA (n=408)	T cell CD4+ (non-regulatory)_XCELL	0.066046293	0.20620929	0.370239407
BLCA (n=408)	T cell CD4+ central memory_XCELL	0.112472382	0.03099765	0.104650185
BLCA (n=408)	T cell CD4+ effector memory_XCELL	0.091730059	0.078848305	0.194656753
BLCA (n=408)	T cell CD4+ memory activated_CIBERSORT	-0.288520301	1.74E-08	4.90E-07
BLCA (n=408)	T cell CD4+ memory activated_CIBERSORT-ABS	-0.296259639	6.85E-09	2.17E-07
BLCA (n=408)	T cell CD4+ memory resting_CIBERSORT	0.091757893	0.078757135	0.194656753
BLCA (n=408)	T cell CD4+ memory resting_CIBERSORT-ABS	0.056372947	0.280766312	0.448998759
BLCA (n=408)	T cell CD4+ memory_XCELL	-0.161665847	0.001863108	0.011681391
BLCA (n=408)	T cell CD4+ naive_CIBERSORT	0.097189244	0.06253526	0.173953717
BLCA (n=408)	T cell CD4+ naive_CIBERSORT-ABS	0.101448592	0.051832776	0.152222651
BLCA (n=408)	T cell CD4+ naive_XCELL	0.074803412	0.152114218	0.304852015
BLCA (n=408)	T cell CD4+ Th1_XCELL	-0.35624897	1.88E-12	1.47E-10
BLCA (n=408)	T cell CD4+ Th2_XCELL	-0.427335497	9.08E-18	3.49E-15
BLCA (n=408)	T cell CD4+_EPIC	0.110063568	0.03480512	0.115046214
BLCA (n=408)	T cell CD4+_TIMER	-0.001820303	0.972238662	0.988239551
BLCA (n=408)	T cell regulatory (Tregs)_CIBERSORT	0.143787323	0.005721871	0.027794071
BLCA (n=408)	T cell regulatory (Tregs)_CIBERSORT-ABS	0.093106572	0.074440875	0.18822478
BLCA (n=408)	T cell regulatory (Tregs)_QUANTISEQ	-0.039259254	0.452742688	0.635287253
BLCA (n=408)	T cell regulatory (Tregs)_XCELL	-0.138224496	0.007922799	0.035971328
BRCA (n=1100)	T cell CD4+ (non-regulatory)_QUANTISEQ	0.191168226	1.23E-09	5.13E-08
BRCA (n=1100)	T cell CD4+ (non-regulatory)_XCELL	-0.068296278	0.031316009	0.105275093
BRCA (n=1100)	T cell CD4+ central memory_XCELL	0.076075985	0.016441484	0.064943861
BRCA (n=1100)	T cell CD4+ effector memory_XCELL	0.082760315	0.00904248	0.040132357
BRCA (n=1100)	T cell CD4+ memory activated_CIBERSORT	-0.160559013	3.60E-07	6.47E-06
BRCA (n=1100)	T cell CD4+ memory activated_CIBERSORT-ABS	-0.161560191	3.04E-07	5.86E-06
BRCA (n=1100)	T cell CD4+ memory resting_CIBERSORT	0.089327592	0.004826491	0.024506848
BRCA (n=1100)	T cell CD4+ memory resting_CIBERSORT-ABS	0.020949297	0.509429767	0.685603945
BRCA (n=1100)	T cell CD4+ memory_XCELL	-0.147482712	3.02E-06	4.26E-05
BRCA (n=1100)	T cell CD4+ naive_CIBERSORT	-0.006562085	0.836298997	0.91360826
BRCA (n=1100)	T cell CD4+ naive_CIBERSORT-ABS	-0.006623842	0.834780463	0.91360826
BRCA (n=1100)	T cell CD4+ naive_XCELL	-0.066209873	0.036877899	0.11954407
BRCA (n=1100)	T cell CD4+ Th1_XCELL	-0.163245127	2.28E-07	4.62E-06
BRCA (n=1100)	T cell CD4+ Th2_XCELL	-0.280696234	1.87E-19	1.48E-16
BRCA (n=1100)	T cell CD4+_EPIC	0.097652474	0.002054356	0.012580937
BRCA (n=1100)	T cell CD4+_TIMER	-0.145838084	3.90E-06	5.22E-05
BRCA (n=1100)	T cell regulatory (Tregs)_CIBERSORT	-0.04631265	0.144543075	0.296594881
BRCA (n=1100)	T cell regulatory (Tregs)_CIBERSORT-ABS	-0.063717366	0.044602977	0.137242307
BRCA (n=1100)	T cell regulatory (Tregs)_QUANTISEQ	0.07133369	0.024510744	0.08644414
BRCA (n=1100)	T cell regulatory (Tregs)_XCELL	0.006532943	0.837015789	0.91360826
BRCA-Basal (n=191)	T cell CD4+ (non-regulatory)_QUANTISEQ	0.102493619	0.178371592	0.333128979
BRCA-Basal (n=191)	T cell CD4+ (non-regulatory)_XCELL	-0.090994363	0.232428832	0.393187961
BRCA-Basal (n=191)	T cell CD4+ central memory_XCELL	0.004456666	0.953458674	0.978017874
BRCA-Basal (n=191)	T cell CD4+ effector memory_XCELL	-0.083597302	0.272773925	0.439778369
BRCA-Basal (n=191)	T cell CD4+ memory activated_CIBERSORT	-0.069104708	0.364900301	0.545968253
BRCA-Basal (n=191)	T cell CD4+ memory activated_CIBERSORT-ABS	-0.058497421	0.443242593	0.628656461
BRCA-Basal (n=191)	T cell CD4+ memory resting_CIBERSORT	-0.063125189	0.407952373	0.591367591
BRCA-Basal (n=191)	T cell CD4+ memory resting_CIBERSORT-ABS	-0.041540836	0.586271721	0.737507419
BRCA-Basal (n=191)	T cell CD4+ memory_XCELL	-0.025140011	0.74194305	0.85970788
BRCA-Basal (n=191)	T cell CD4+ naive_CIBERSORT	-0.111479861	0.143060095	0.295084792
BRCA-Basal (n=191)	T cell CD4+ naive_CIBERSORT-ABS	-0.110592037	0.146291927	0.297921366
BRCA-Basal (n=191)	T cell CD4+ naive_XCELL	-0.014410591	0.850305664	0.917721404
BRCA-Basal (n=191)	T cell CD4+ Th1_XCELL	-0.27552108	0.000233549	0.00192191
BRCA-Basal (n=191)	T cell CD4+ Th2_XCELL	-0.117967074	0.121070766	0.263531256
BRCA-Basal (n=191)	T cell CD4+_EPIC	0.201734151	0.007599199	0.034735904
BRCA-Basal (n=191)	T cell CD4+_TIMER	0.131859589	0.082848589	0.202632773
BRCA-Basal (n=191)	T cell regulatory (Tregs)_CIBERSORT	-0.127310669	0.09411927	0.222617435
BRCA-Basal (n=191)	T cell regulatory (Tregs)_CIBERSORT-ABS	-0.14565198	0.055152537	0.159016438
BRCA-Basal (n=191)	T cell regulatory (Tregs)_QUANTISEQ	-0.05680871	0.456538541	0.638345924
BRCA-Basal (n=191)	T cell regulatory (Tregs)_XCELL	0.11073188	0.145779235	0.297921366
BRCA-Her2 (n=82)	T cell CD4+ (non-regulatory)_QUANTISEQ	0.152105873	0.202129078	0.365404969
BRCA-Her2 (n=82)	T cell CD4+ (non-regulatory)_XCELL	-0.154906046	0.193849345	0.35443564
BRCA-Her2 (n=82)	T cell CD4+ central memory_XCELL	-0.011137345	0.926020813	0.961587123
BRCA-Her2 (n=82)	T cell CD4+ effector memory_XCELL	0.093132113	0.436501252	0.622447634
BRCA-Her2 (n=82)	T cell CD4+ memory activated_CIBERSORT	-0.328529637	0.004839327	0.024506848
BRCA-Her2 (n=82)	T cell CD4+ memory activated_CIBERSORT-ABS	-0.333739131	0.00417088	0.021821158
BRCA-Her2 (n=82)	T cell CD4+ memory resting_CIBERSORT	-0.068458953	0.567729878	0.730466782
BRCA-Her2 (n=82)	T cell CD4+ memory resting_CIBERSORT-ABS	-0.132213727	0.268248601	0.436941021
BRCA-Her2 (n=82)	T cell CD4+ memory_XCELL	-0.235097781	0.046821053	0.140708146
BRCA-Her2 (n=82)	T cell CD4+ naive_CIBERSORT	NA	NA	NA
BRCA-Her2 (n=82)	T cell CD4+ naive_CIBERSORT-ABS	NA	NA	NA
BRCA-Her2 (n=82)	T cell CD4+ naive_XCELL	-0.034807349	0.77161041	0.880884717
BRCA-Her2 (n=82)	T cell CD4+ Th1_XCELL	-0.052771683	0.659754086	0.799395289
BRCA-Her2 (n=82)	T cell CD4+ Th2_XCELL	-0.322249594	0.005769908	0.027794071
BRCA-Her2 (n=82)	T cell CD4+_EPIC	-0.163583406	0.169743928	0.323126996
BRCA-Her2 (n=82)	T cell CD4+_TIMER	-0.045185245	0.706253947	0.830309092
BRCA-Her2 (n=82)	T cell regulatory (Tregs)_CIBERSORT	0.260946144	0.026831474	0.092968704
BRCA-Her2 (n=82)	T cell regulatory (Tregs)_CIBERSORT-ABS	0.219656215	0.063748172	0.174207106
BRCA-Her2 (n=82)	T cell regulatory (Tregs)_QUANTISEQ	-0.037103706	0.756993025	0.871755816
BRCA-Her2 (n=82)	T cell regulatory (Tregs)_XCELL	0.149488539	0.210093403	0.373688206
BRCA-LumA (n=568)	T cell CD4+ (non-regulatory)_QUANTISEQ	-0.033268746	0.450350663	0.634183642
BRCA-LumA (n=568)	T cell CD4+ (non-regulatory)_XCELL	-0.029721774	0.500110415	0.68001244
BRCA-LumA (n=568)	T cell CD4+ central memory_XCELL	0.116266197	0.00814019	0.036747142
BRCA-LumA (n=568)	T cell CD4+ effector memory_XCELL	-0.019635228	0.656015587	0.798459415
BRCA-LumA (n=568)	T cell CD4+ memory activated_CIBERSORT	-0.058285969	0.185768107	0.342901831
BRCA-LumA (n=568)	T cell CD4+ memory activated_CIBERSORT-ABS	-0.059623398	0.175858276	0.330891388
BRCA-LumA (n=568)	T cell CD4+ memory resting_CIBERSORT	0.091874169	0.036765071	0.11954407
BRCA-LumA (n=568)	T cell CD4+ memory resting_CIBERSORT-ABS	0.074740915	0.089565665	0.214414774
BRCA-LumA (n=568)	T cell CD4+ memory_XCELL	-0.065562985	0.136555605	0.289997117
BRCA-LumA (n=568)	T cell CD4+ naive_CIBERSORT	0.004989002	0.909900354	0.954609934
BRCA-LumA (n=568)	T cell CD4+ naive_CIBERSORT-ABS	0.005650472	0.898015696	0.947172763
BRCA-LumA (n=568)	T cell CD4+ naive_XCELL	-0.035672184	0.418287729	0.601948792
BRCA-LumA (n=568)	T cell CD4+ Th1_XCELL	-0.072916197	0.097694709	0.227149811
BRCA-LumA (n=568)	T cell CD4+ Th2_XCELL	-0.146022341	0.000868361	0.005913836
BRCA-LumA (n=568)	T cell CD4+_EPIC	0.108155966	0.013875144	0.056794631
BRCA-LumA (n=568)	T cell CD4+_TIMER	-0.048422647	0.271769728	0.439055389
BRCA-LumA (n=568)	T cell regulatory (Tregs)_CIBERSORT	-0.079175983	0.072059562	0.186894501
BRCA-LumA (n=568)	T cell regulatory (Tregs)_CIBERSORT-ABS	-0.063065191	0.152170153	0.304852015
BRCA-LumA (n=568)	T cell regulatory (Tregs)_QUANTISEQ	0.088759615	0.043666131	0.136125288
BRCA-LumA (n=568)	T cell regulatory (Tregs)_XCELL	0.081138045	0.065261581	0.17596126
BRCA-LumB (n=219)	T cell CD4+ (non-regulatory)_QUANTISEQ	-0.028354876	0.6962337	0.825862797
BRCA-LumB (n=219)	T cell CD4+ (non-regulatory)_XCELL	-0.035383032	0.626093398	0.771628369
BRCA-LumB (n=219)	T cell CD4+ central memory_XCELL	0.049484638	0.495479572	0.676042939
BRCA-LumB (n=219)	T cell CD4+ effector memory_XCELL	0.055837479	0.44174201	0.628656461
BRCA-LumB (n=219)	T cell CD4+ memory activated_CIBERSORT	-0.023930344	0.741800097	0.85970788
BRCA-LumB (n=219)	T cell CD4+ memory activated_CIBERSORT-ABS	-0.025792739	0.722499706	0.843408863
BRCA-LumB (n=219)	T cell CD4+ memory resting_CIBERSORT	0.075989487	0.294831697	0.465834082
BRCA-LumB (n=219)	T cell CD4+ memory resting_CIBERSORT-ABS	0.081864028	0.258969638	0.427110677
BRCA-LumB (n=219)	T cell CD4+ memory_XCELL	-0.13023408	0.071786724	0.186894501
BRCA-LumB (n=219)	T cell CD4+ naive_CIBERSORT	0.027774201	0.70215629	0.829153167
BRCA-LumB (n=219)	T cell CD4+ naive_CIBERSORT-ABS	0.027774201	0.70215629	0.829153167
BRCA-LumB (n=219)	T cell CD4+ naive_XCELL	0.014305149	0.843879443	0.915677171
BRCA-LumB (n=219)	T cell CD4+ Th1_XCELL	0.007164325	0.92143616	0.959070575
BRCA-LumB (n=219)	T cell CD4+ Th2_XCELL	0.020312259	0.779749205	0.882970144
BRCA-LumB (n=219)	T cell CD4+_EPIC	-0.015022539	0.836157618	0.91360826
BRCA-LumB (n=219)	T cell CD4+_TIMER	0.017459826	0.810044236	0.901316827
BRCA-LumB (n=219)	T cell regulatory (Tregs)_CIBERSORT	0.076102782	0.294110276	0.465625487
BRCA-LumB (n=219)	T cell regulatory (Tregs)_CIBERSORT-ABS	0.101659655	0.160593954	0.313037699
BRCA-LumB (n=219)	T cell regulatory (Tregs)_QUANTISEQ	0.00077751	0.991460287	0.995943512
BRCA-LumB (n=219)	T cell regulatory (Tregs)_XCELL	-0.075215913	0.299788927	0.471779387
CESC (n=306)	T cell CD4+ (non-regulatory)_QUANTISEQ	-0.006635063	0.912463863	0.954878903
CESC (n=306)	T cell CD4+ (non-regulatory)_XCELL	-0.074158419	0.218563975	0.380439232
CESC (n=306)	T cell CD4+ central memory_XCELL	-0.084135962	0.162580092	0.314799689
CESC (n=306)	T cell CD4+ effector memory_XCELL	0.003175666	0.958038867	0.98037656
CESC (n=306)	T cell CD4+ memory activated_CIBERSORT	-0.252812978	2.06E-05	0.000223226
CESC (n=306)	T cell CD4+ memory activated_CIBERSORT-ABS	-0.243667899	4.15E-05	0.000404598
CESC (n=306)	T cell CD4+ memory resting_CIBERSORT	0.387866572	2.23E-11	1.47E-09
CESC (n=306)	T cell CD4+ memory resting_CIBERSORT-ABS	0.405979586	2.04E-12	1.47E-10
CESC (n=306)	T cell CD4+ memory_XCELL	-0.161210959	0.007176095	0.033152721
CESC (n=306)	T cell CD4+ naive_CIBERSORT	0.082860322	0.169069345	0.322620248
CESC (n=306)	T cell CD4+ naive_CIBERSORT-ABS	0.082860322	0.169069345	0.322620248
CESC (n=306)	T cell CD4+ naive_XCELL	-0.024373928	0.686294642	0.817756813
CESC (n=306)	T cell CD4+ Th1_XCELL	-0.335328132	1.05E-08	3.19E-07
CESC (n=306)	T cell CD4+ Th2_XCELL	-0.291941976	7.61E-07	1.28E-05
CESC (n=306)	T cell CD4+_EPIC	0.012190835	0.839927719	0.914954756
CESC (n=306)	T cell CD4+_TIMER	0.010604125	0.86053382	0.923670813
CESC (n=306)	T cell regulatory (Tregs)_CIBERSORT	0.151280525	0.011703866	0.049181139
CESC (n=306)	T cell regulatory (Tregs)_CIBERSORT-ABS	0.193970425	0.001176228	0.007679504
CESC (n=306)	T cell regulatory (Tregs)_QUANTISEQ	0.152760293	0.010899626	0.047053029
CESC (n=306)	T cell regulatory (Tregs)_XCELL	-0.087369711	0.146969033	0.298471816
CHOL (n=36)	T cell CD4+ (non-regulatory)_QUANTISEQ	-0.079661088	0.649188525	0.791448974
CHOL (n=36)	T cell CD4+ (non-regulatory)_XCELL	-0.288486315	0.092826861	0.221550515
CHOL (n=36)	T cell CD4+ central memory_XCELL	0.152339342	0.382316671	0.561416556
CHOL (n=36)	T cell CD4+ effector memory_XCELL	0.116046748	0.506781853	0.68515622
CHOL (n=36)	T cell CD4+ memory activated_CIBERSORT	-0.174871624	0.315016554	0.491824264
CHOL (n=36)	T cell CD4+ memory activated_CIBERSORT-ABS	-0.174871624	0.315016554	0.491824264
CHOL (n=36)	T cell CD4+ memory resting_CIBERSORT	-0.000900401	0.995904172	0.998431848
CHOL (n=36)	T cell CD4+ memory resting_CIBERSORT-ABS	0.098110472	0.574998396	0.735145222
CHOL (n=36)	T cell CD4+ memory_XCELL	-0.126821331	0.46785349	0.645033608
CHOL (n=36)	T cell CD4+ naive_CIBERSORT	0.095452982	0.585446232	0.737507419
CHOL (n=36)	T cell CD4+ naive_CIBERSORT-ABS	0.095452982	0.585446232	0.737507419
CHOL (n=36)	T cell CD4+ naive_XCELL	-0.266913869	0.121139442	0.263531256
CHOL (n=36)	T cell CD4+ Th1_XCELL	0.110683484	0.526746147	0.695991866
CHOL (n=36)	T cell CD4+ Th2_XCELL	0.00306758	0.986046531	0.994861761
CHOL (n=36)	T cell CD4+_EPIC	-0.237823321	0.168909614	0.322620248
CHOL (n=36)	T cell CD4+_TIMER	0.02827959	0.871888362	0.930321771
CHOL (n=36)	T cell regulatory (Tregs)_CIBERSORT	0.306251589	0.073569837	0.187484423
CHOL (n=36)	T cell regulatory (Tregs)_CIBERSORT-ABS	0.254053627	0.140831185	0.294329726
CHOL (n=36)	T cell regulatory (Tregs)_QUANTISEQ	0.042228009	0.809664686	0.901316827
CHOL (n=36)	T cell regulatory (Tregs)_XCELL	0.114798055	0.511395875	0.686909153
COAD (n=458)	T cell CD4+ (non-regulatory)_QUANTISEQ	0.066651098	0.270690363	0.439055389
COAD (n=458)	T cell CD4+ (non-regulatory)_XCELL	0.057060437	0.345835157	0.52425254
COAD (n=458)	T cell CD4+ central memory_XCELL	0.15376484	0.01066493	0.046522894
COAD (n=458)	T cell CD4+ effector memory_XCELL	0.073807659	0.222445482	0.381845268
COAD (n=458)	T cell CD4+ memory activated_CIBERSORT	-0.096963144	0.108623647	0.245881608
COAD (n=458)	T cell CD4+ memory activated_CIBERSORT-ABS	-0.097670712	0.10605665	0.242152467
COAD (n=458)	T cell CD4+ memory resting_CIBERSORT	0.094514991	0.117884058	0.259410601
COAD (n=458)	T cell CD4+ memory resting_CIBERSORT-ABS	0.139160187	0.020974548	0.075661612
COAD (n=458)	T cell CD4+ memory_XCELL	-0.039995558	0.508936523	0.685603945
COAD (n=458)	T cell CD4+ naive_CIBERSORT	0.100338228	0.09680683	0.226935892
COAD (n=458)	T cell CD4+ naive_CIBERSORT-ABS	0.100054031	0.097760678	0.227149811
COAD (n=458)	T cell CD4+ naive_XCELL	0.068708246	0.256145003	0.423335883
COAD (n=458)	T cell CD4+ Th1_XCELL	-0.121139134	0.044737699	0.137242307
COAD (n=458)	T cell CD4+ Th2_XCELL	-0.350155801	2.37E-09	8.13E-08
COAD (n=458)	T cell CD4+_EPIC	0.271337216	4.99E-06	6.26E-05
COAD (n=458)	T cell CD4+_TIMER	0.129630594	0.031637278	0.105904448
COAD (n=458)	T cell regulatory (Tregs)_CIBERSORT	0.176753276	0.003271964	0.018075885
COAD (n=458)	T cell regulatory (Tregs)_CIBERSORT-ABS	0.190915395	0.001468383	0.009355023
COAD (n=458)	T cell regulatory (Tregs)_QUANTISEQ	0.023971894	0.692271	0.823635678
COAD (n=458)	T cell regulatory (Tregs)_XCELL	0.036811471	0.5432706	0.707956549
DLBC (n=48)	T cell CD4+ (non-regulatory)_QUANTISEQ	0.011698962	0.94212785	0.969115887
DLBC (n=48)	T cell CD4+ (non-regulatory)_XCELL	-0.196112859	0.219118127	0.380439232
DLBC (n=48)	T cell CD4+ central memory_XCELL	-0.037743252	0.814764316	0.905293685
DLBC (n=48)	T cell CD4+ effector memory_XCELL	-0.283682904	0.072270599	0.186894501
DLBC (n=48)	T cell CD4+ memory activated_CIBERSORT	-0.039813397	0.8047966	0.901316827
DLBC (n=48)	T cell CD4+ memory activated_CIBERSORT-ABS	-0.024531987	0.878992639	0.932111364
DLBC (n=48)	T cell CD4+ memory resting_CIBERSORT	0.394414156	0.010717933	0.046522894
DLBC (n=48)	T cell CD4+ memory resting_CIBERSORT-ABS	0.387283762	0.012362711	0.051402851
DLBC (n=48)	T cell CD4+ memory_XCELL	-0.106662564	0.506850363	0.68515622
DLBC (n=48)	T cell CD4+ naive_CIBERSORT	0.087640482	0.585843827	0.737507419
DLBC (n=48)	T cell CD4+ naive_CIBERSORT-ABS	0.089937879	0.576018851	0.735145222
DLBC (n=48)	T cell CD4+ naive_XCELL	-0.268926279	0.089093935	0.213933765
DLBC (n=48)	T cell CD4+ Th1_XCELL	-0.141092485	0.378909658	0.560003169
DLBC (n=48)	T cell CD4+ Th2_XCELL	-0.085391789	0.595532228	0.744415285
DLBC (n=48)	T cell CD4+_EPIC	-0.459099466	0.002533742	0.014827081
DLBC (n=48)	T cell CD4+_TIMER	-0.066699843	0.67862401	0.80983832
DLBC (n=48)	T cell regulatory (Tregs)_CIBERSORT	-0.215344878	0.176322844	0.330891388
DLBC (n=48)	T cell regulatory (Tregs)_CIBERSORT-ABS	-0.106534763	0.507362517	0.68515622
DLBC (n=48)	T cell regulatory (Tregs)_QUANTISEQ	-0.027498747	0.864487368	0.924559833
DLBC (n=48)	T cell regulatory (Tregs)_XCELL	0.046932444	0.770759689	0.880884717
ESCA (n=185)	T cell CD4+ (non-regulatory)_QUANTISEQ	-0.177281808	0.017274878	0.067537408
ESCA (n=185)	T cell CD4+ (non-regulatory)_XCELL	0.059554456	0.427110669	0.612372829
ESCA (n=185)	T cell CD4+ central memory_XCELL	0.04390961	0.558354439	0.724855028
ESCA (n=185)	T cell CD4+ effector memory_XCELL	0.102042993	0.172859372	0.328051316
ESCA (n=185)	T cell CD4+ memory activated_CIBERSORT	-0.094284833	0.208045645	0.372672449
ESCA (n=185)	T cell CD4+ memory activated_CIBERSORT-ABS	-0.099685159	0.183051474	0.340260386
ESCA (n=185)	T cell CD4+ memory resting_CIBERSORT	0.306800926	2.80E-05	0.000289672
ESCA (n=185)	T cell CD4+ memory resting_CIBERSORT-ABS	0.244915435	0.000921012	0.006166096
ESCA (n=185)	T cell CD4+ memory_XCELL	-0.06176329	0.41013545	0.593419423
ESCA (n=185)	T cell CD4+ naive_CIBERSORT	-0.090765051	0.225604205	0.384110608
ESCA (n=185)	T cell CD4+ naive_CIBERSORT-ABS	-0.090765051	0.225604205	0.384110608
ESCA (n=185)	T cell CD4+ naive_XCELL	-0.046822156	0.532528299	0.70116226
ESCA (n=185)	T cell CD4+ Th1_XCELL	-0.178003467	0.01681842	0.066102247
ESCA (n=185)	T cell CD4+ Th2_XCELL	-0.277376971	0.000163432	0.001403387
ESCA (n=185)	T cell CD4+_EPIC	-0.227275809	0.002153261	0.013085203
ESCA (n=185)	T cell CD4+_TIMER	0.224011675	0.002502765	0.014755106
ESCA (n=185)	T cell regulatory (Tregs)_CIBERSORT	0.346441382	1.90E-06	2.78E-05
ESCA (n=185)	T cell regulatory (Tregs)_CIBERSORT-ABS	0.306201209	2.91E-05	0.000294783
ESCA (n=185)	T cell regulatory (Tregs)_QUANTISEQ	0.156779069	0.035573153	0.117094963
ESCA (n=185)	T cell regulatory (Tregs)_XCELL	-0.070778772	0.34508481	0.52425254
GBM (n=153)	T cell CD4+ (non-regulatory)_QUANTISEQ	-0.443435798	5.74E-08	1.26E-06
GBM (n=153)	T cell CD4+ (non-regulatory)_XCELL	-0.037412475	0.664258322	0.799945236
GBM (n=153)	T cell CD4+ central memory_XCELL	-0.064395226	0.454703223	0.636906997
GBM (n=153)	T cell CD4+ effector memory_XCELL	0.168564457	0.048949426	0.14429122
GBM (n=153)	T cell CD4+ memory activated_CIBERSORT	0.038159663	0.657970986	0.798459415
GBM (n=153)	T cell CD4+ memory activated_CIBERSORT-ABS	0.037546401	0.663129639	0.799805213
GBM (n=153)	T cell CD4+ memory resting_CIBERSORT	0.121233645	0.15818195	0.310513217
GBM (n=153)	T cell CD4+ memory resting_CIBERSORT-ABS	0.178473377	0.036922472	0.11954407
GBM (n=153)	T cell CD4+ memory_XCELL	-0.255018101	0.0026345	0.015213223
GBM (n=153)	T cell CD4+ naive_CIBERSORT	-0.121093996	0.158665241	0.310513217
GBM (n=153)	T cell CD4+ naive_CIBERSORT-ABS	-0.120170698	0.161888416	0.314230586
GBM (n=153)	T cell CD4+ naive_XCELL	-0.190311396	0.025912083	0.090980201
GBM (n=153)	T cell CD4+ Th1_XCELL	-0.070140342	0.415385411	0.599916773
GBM (n=153)	T cell CD4+ Th2_XCELL	-0.295907156	0.000446879	0.003227664
GBM (n=153)	T cell CD4+_EPIC	0.143901302	0.093418951	0.22162454
GBM (n=153)	T cell CD4+_TIMER	0.282243006	0.000833255	0.00577431
GBM (n=153)	T cell regulatory (Tregs)_CIBERSORT	0.309633731	0.00023153	0.00192191
GBM (n=153)	T cell regulatory (Tregs)_CIBERSORT-ABS	0.327886965	9.18E-05	0.000863189
GBM (n=153)	T cell regulatory (Tregs)_QUANTISEQ	-0.400851936	1.21E-06	1.91E-05
GBM (n=153)	T cell regulatory (Tregs)_XCELL	0.10812616	0.208507876	0.372672449
HNSC (n=522)	T cell CD4+ (non-regulatory)_QUANTISEQ	-0.0295606	0.513008101	0.686909153
HNSC (n=522)	T cell CD4+ (non-regulatory)_XCELL	0.008400973	0.852545227	0.918841377
HNSC (n=522)	T cell CD4+ central memory_XCELL	0.044053597	0.329488837	0.508390979
HNSC (n=522)	T cell CD4+ effector memory_XCELL	0.011801484	0.794005501	0.896091923
HNSC (n=522)	T cell CD4+ memory activated_CIBERSORT	-0.053207169	0.238786758	0.40308021
HNSC (n=522)	T cell CD4+ memory activated_CIBERSORT-ABS	-0.032490107	0.472127259	0.6486618
HNSC (n=522)	T cell CD4+ memory resting_CIBERSORT	0.003711057	0.934562325	0.966016019
HNSC (n=522)	T cell CD4+ memory resting_CIBERSORT-ABS	0.080454948	0.074597866	0.18822478
HNSC (n=522)	T cell CD4+ memory_XCELL	0.021727319	0.63068272	0.776073752
HNSC (n=522)	T cell CD4+ naive_CIBERSORT	-0.073310597	0.104342192	0.238928497
HNSC (n=522)	T cell CD4+ naive_CIBERSORT-ABS	-0.073609315	0.102933912	0.236388925
HNSC (n=522)	T cell CD4+ naive_XCELL	0.065000725	0.149968923	0.302725063
HNSC (n=522)	T cell CD4+ Th1_XCELL	-0.145189448	0.00124053	0.008032938
HNSC (n=522)	T cell CD4+ Th2_XCELL	-0.228530504	2.99E-07	5.86E-06
HNSC (n=522)	T cell CD4+_EPIC	0.092230699	0.040861507	0.129122362
HNSC (n=522)	T cell CD4+_TIMER	0.206024693	4.07E-06	5.36E-05
HNSC (n=522)	T cell regulatory (Tregs)_CIBERSORT	0.199277624	8.44E-06	0.000104187
HNSC (n=522)	T cell regulatory (Tregs)_CIBERSORT-ABS	0.227573	3.36E-07	6.17E-06
HNSC (n=522)	T cell regulatory (Tregs)_QUANTISEQ	0.101792723	0.02394587	0.08483066
HNSC (n=522)	T cell regulatory (Tregs)_XCELL	0.019515835	0.665870641	0.800666372
HNSC-HPV- (n=422)	T cell CD4+ (non-regulatory)_QUANTISEQ	0.060338718	0.228552824	0.388294046
HNSC-HPV- (n=422)	T cell CD4+ (non-regulatory)_XCELL	-0.041947228	0.402768299	0.585979662
HNSC-HPV- (n=422)	T cell CD4+ central memory_XCELL	0.093231718	0.06248222	0.173953717
HNSC-HPV- (n=422)	T cell CD4+ effector memory_XCELL	-0.023521964	0.639046806	0.782708491
HNSC-HPV- (n=422)	T cell CD4+ memory activated_CIBERSORT	-0.065078862	0.1939847	0.35443564
HNSC-HPV- (n=422)	T cell CD4+ memory activated_CIBERSORT-ABS	-0.052595365	0.294020843	0.465625487
HNSC-HPV- (n=422)	T cell CD4+ memory resting_CIBERSORT	-0.01095323	0.827128689	0.91360826
HNSC-HPV- (n=422)	T cell CD4+ memory resting_CIBERSORT-ABS	0.044081208	0.379242653	0.560003169
HNSC-HPV- (n=422)	T cell CD4+ memory_XCELL	-0.040157645	0.423153322	0.607802044
HNSC-HPV- (n=422)	T cell CD4+ naive_CIBERSORT	-0.076215082	0.128072885	0.275374028
HNSC-HPV- (n=422)	T cell CD4+ naive_CIBERSORT-ABS	-0.076913253	0.124605434	0.269646024
HNSC-HPV- (n=422)	T cell CD4+ naive_XCELL	0.027715979	0.580474999	0.736558575
HNSC-HPV- (n=422)	T cell CD4+ Th1_XCELL	-0.188025851	0.000155237	0.001347662
HNSC-HPV- (n=422)	T cell CD4+ Th2_XCELL	-0.27147031	3.46E-08	8.42E-07
HNSC-HPV- (n=422)	T cell CD4+_EPIC	0.06968991	0.164186575	0.316359499
HNSC-HPV- (n=422)	T cell CD4+_TIMER	0.168242252	0.000729017	0.00509667
HNSC-HPV- (n=422)	T cell regulatory (Tregs)_CIBERSORT	0.162643242	0.00109678	0.007220468
HNSC-HPV- (n=422)	T cell regulatory (Tregs)_CIBERSORT-ABS	0.176767314	0.000381887	0.002943826
HNSC-HPV- (n=422)	T cell regulatory (Tregs)_QUANTISEQ	0.030429868	0.543961551	0.707956549
HNSC-HPV- (n=422)	T cell regulatory (Tregs)_XCELL	0.024922266	0.619215404	0.766740077
HNSC-HPV+ (n=98)	T cell CD4+ (non-regulatory)_QUANTISEQ	-0.168530091	0.11439369	0.253851165
HNSC-HPV+ (n=98)	T cell CD4+ (non-regulatory)_XCELL	0.154618114	0.147964183	0.29972232
HNSC-HPV+ (n=98)	T cell CD4+ central memory_XCELL	-0.02823334	0.792828194	0.896043309
HNSC-HPV+ (n=98)	T cell CD4+ effector memory_XCELL	0.210091991	0.048143547	0.142447198
HNSC-HPV+ (n=98)	T cell CD4+ memory activated_CIBERSORT	-0.182508578	0.086923923	0.209729376
HNSC-HPV+ (n=98)	T cell CD4+ memory activated_CIBERSORT-ABS	-0.134052201	0.210413325	0.373688206
HNSC-HPV+ (n=98)	T cell CD4+ memory resting_CIBERSORT	0.07960142	0.458378126	0.639785724
HNSC-HPV+ (n=98)	T cell CD4+ memory resting_CIBERSORT-ABS	0.182421304	0.087077513	0.209729376
HNSC-HPV+ (n=98)	T cell CD4+ memory_XCELL	0.155932146	0.14450805	0.296594881
HNSC-HPV+ (n=98)	T cell CD4+ naive_CIBERSORT	0.02403006	0.823125642	0.910741257
HNSC-HPV+ (n=98)	T cell CD4+ naive_CIBERSORT-ABS	0.024453462	0.820061183	0.90862319
HNSC-HPV+ (n=98)	T cell CD4+ naive_XCELL	0.150644115	0.158794101	0.310513217
HNSC-HPV+ (n=98)	T cell CD4+ Th1_XCELL	-0.140197534	0.190058526	0.349991225
HNSC-HPV+ (n=98)	T cell CD4+ Th2_XCELL	-0.185954201	0.081029967	0.19880023
HNSC-HPV+ (n=98)	T cell CD4+_EPIC	0.233274964	0.027803385	0.095498582
HNSC-HPV+ (n=98)	T cell CD4+_TIMER	0.197879143	0.063052108	0.174207106
HNSC-HPV+ (n=98)	T cell regulatory (Tregs)_CIBERSORT	0.288282158	0.006150982	0.028924259
HNSC-HPV+ (n=98)	T cell regulatory (Tregs)_CIBERSORT-ABS	0.334975158	0.001333307	0.008563517
HNSC-HPV+ (n=98)	T cell regulatory (Tregs)_QUANTISEQ	0.254500523	0.016093653	0.063889378
HNSC-HPV+ (n=98)	T cell regulatory (Tregs)_XCELL	0.009086253	0.932651357	0.965654747
KICH (n=66)	T cell CD4+ (non-regulatory)_QUANTISEQ	-0.068126763	0.589731389	0.740680122
KICH (n=66)	T cell CD4+ (non-regulatory)_XCELL	0.055071991	0.663039611	0.799805213
KICH (n=66)	T cell CD4+ central memory_XCELL	0.096800467	0.443027152	0.628656461
KICH (n=66)	T cell CD4+ effector memory_XCELL	0.112664524	0.371559808	0.551752347
KICH (n=66)	T cell CD4+ memory activated_CIBERSORT	NA	NA	NA
KICH (n=66)	T cell CD4+ memory activated_CIBERSORT-ABS	NA	NA	NA
KICH (n=66)	T cell CD4+ memory resting_CIBERSORT	0.056119345	0.657028224	0.798459415
KICH (n=66)	T cell CD4+ memory resting_CIBERSORT-ABS	0.02712164	0.830189668	0.91360826
KICH (n=66)	T cell CD4+ memory_XCELL	-0.154274541	0.219811694	0.380439232
KICH (n=66)	T cell CD4+ naive_CIBERSORT	0.081846011	0.516888642	0.688603756
KICH (n=66)	T cell CD4+ naive_CIBERSORT-ABS	0.081846011	0.516888642	0.688603756
KICH (n=66)	T cell CD4+ naive_XCELL	0.201863084	0.106843976	0.243247092
KICH (n=66)	T cell CD4+ Th1_XCELL	-0.067133048	0.595181743	0.744415285
KICH (n=66)	T cell CD4+ Th2_XCELL	-0.346610928	0.004676685	0.024147588
KICH (n=66)	T cell CD4+_EPIC	0.411418668	0.000662324	0.004671753
KICH (n=66)	T cell CD4+_TIMER	-0.09041416	0.473826246	0.649865858
KICH (n=66)	T cell regulatory (Tregs)_CIBERSORT	-0.052946925	0.675301573	0.808315519
KICH (n=66)	T cell regulatory (Tregs)_CIBERSORT-ABS	-0.113793087	0.366757046	0.546675597
KICH (n=66)	T cell regulatory (Tregs)_QUANTISEQ	-0.053315897	0.673166393	0.806982474
KICH (n=66)	T cell regulatory (Tregs)_XCELL	0.347703562	0.004539504	0.023593477
KIRC (n=533)	T cell CD4+ (non-regulatory)_QUANTISEQ	0.254746027	2.91E-08	7.43E-07
KIRC (n=533)	T cell CD4+ (non-regulatory)_XCELL	0.100666015	0.030694174	0.104070375
KIRC (n=533)	T cell CD4+ central memory_XCELL	0.016720708	0.720299017	0.843016628
KIRC (n=533)	T cell CD4+ effector memory_XCELL	-0.215800024	2.92E-06	4.20E-05
KIRC (n=533)	T cell CD4+ memory activated_CIBERSORT	-0.203568472	1.06E-05	0.000121697
KIRC (n=533)	T cell CD4+ memory activated_CIBERSORT-ABS	-0.203514935	1.06E-05	0.000121697
KIRC (n=533)	T cell CD4+ memory resting_CIBERSORT	0.018033612	0.699364644	0.828332937
KIRC (n=533)	T cell CD4+ memory resting_CIBERSORT-ABS	0.00671203	0.885718608	0.936703749
KIRC (n=533)	T cell CD4+ memory_XCELL	-0.14614109	0.001654233	0.010454755
KIRC (n=533)	T cell CD4+ naive_CIBERSORT	0.066028262	0.156956243	0.309988579
KIRC (n=533)	T cell CD4+ naive_CIBERSORT-ABS	0.066028262	0.156956243	0.309988579
KIRC (n=533)	T cell CD4+ naive_XCELL	-0.138723207	0.002836974	0.015895101
KIRC (n=533)	T cell CD4+ Th1_XCELL	-0.222497678	1.40E-06	2.15E-05
KIRC (n=533)	T cell CD4+ Th2_XCELL	-0.28226228	6.83E-10	3.18E-08
KIRC (n=533)	T cell CD4+_EPIC	0.323667424	1.05E-12	9.26E-11
KIRC (n=533)	T cell CD4+_TIMER	0.122930617	0.008234624	0.036962232
KIRC (n=533)	T cell regulatory (Tregs)_CIBERSORT	-0.170371258	0.000237852	0.001937146
KIRC (n=533)	T cell regulatory (Tregs)_CIBERSORT-ABS	-0.16495493	0.000375815	0.002943826
KIRC (n=533)	T cell regulatory (Tregs)_QUANTISEQ	-0.203063656	1.11E-05	0.000125599
KIRC (n=533)	T cell regulatory (Tregs)_XCELL	0.018286728	0.695354164	0.825862797
KIRP (n=290)	T cell CD4+ (non-regulatory)_QUANTISEQ	0.066627045	0.286343487	0.456992636
KIRP (n=290)	T cell CD4+ (non-regulatory)_XCELL	-0.12834069	0.039401101	0.125470864
KIRP (n=290)	T cell CD4+ central memory_XCELL	0.337051049	2.84E-08	7.43E-07
KIRP (n=290)	T cell CD4+ effector memory_XCELL	-0.132135599	0.033886768	0.112481288
KIRP (n=290)	T cell CD4+ memory activated_CIBERSORT	-0.047331314	0.449058121	0.633492707
KIRP (n=290)	T cell CD4+ memory activated_CIBERSORT-ABS	-0.047331314	0.449058121	0.633492707
KIRP (n=290)	T cell CD4+ memory resting_CIBERSORT	0.339170103	2.30E-08	6.26E-07
KIRP (n=290)	T cell CD4+ memory resting_CIBERSORT-ABS	0.299229089	9.80E-07	1.61E-05
KIRP (n=290)	T cell CD4+ memory_XCELL	-0.120641936	0.052933663	0.154308464
KIRP (n=290)	T cell CD4+ naive_CIBERSORT	NA	NA	NA
KIRP (n=290)	T cell CD4+ naive_CIBERSORT-ABS	NA	NA	NA
KIRP (n=290)	T cell CD4+ naive_XCELL	-0.06944546	0.266402627	0.435731005
KIRP (n=290)	T cell CD4+ Th1_XCELL	0.06749673	0.280086158	0.448819605
KIRP (n=290)	T cell CD4+ Th2_XCELL	-0.464025287	3.51E-15	6.94E-13
KIRP (n=290)	T cell CD4+_EPIC	0.168687045	0.006610635	0.030720011
KIRP (n=290)	T cell CD4+_TIMER	0.285496536	3.15E-06	4.36E-05
KIRP (n=290)	T cell regulatory (Tregs)_CIBERSORT	-0.002674287	0.965903294	0.985559148
KIRP (n=290)	T cell regulatory (Tregs)_CIBERSORT-ABS	0.036352209	0.561065377	0.725436412
KIRP (n=290)	T cell regulatory (Tregs)_QUANTISEQ	0.147175932	0.01801004	0.069404545
KIRP (n=290)	T cell regulatory (Tregs)_XCELL	-0.012563616	0.840831839	0.914954756
LGG (n=516)	T cell CD4+ (non-regulatory)_QUANTISEQ	-0.024066212	0.599678372	0.747233302
LGG (n=516)	T cell CD4+ (non-regulatory)_XCELL	0.056741129	0.215607407	0.380200562
LGG (n=516)	T cell CD4+ central memory_XCELL	0.013819676	0.76313556	0.876274844
LGG (n=516)	T cell CD4+ effector memory_XCELL	-0.037933448	0.407968781	0.591367591
LGG (n=516)	T cell CD4+ memory activated_CIBERSORT	0.027961317	0.541965923	0.707956549
LGG (n=516)	T cell CD4+ memory activated_CIBERSORT-ABS	0.028387756	0.535819321	0.7031516
LGG (n=516)	T cell CD4+ memory resting_CIBERSORT	0.008921489	0.845748705	0.915677171
LGG (n=516)	T cell CD4+ memory resting_CIBERSORT-ABS	0.056958345	0.21385265	0.377949874
LGG (n=516)	T cell CD4+ memory_XCELL	3.03E-05	0.999472151	0.999472151
LGG (n=516)	T cell CD4+ naive_CIBERSORT	0.041146161	0.36939241	0.549566863
LGG (n=516)	T cell CD4+ naive_CIBERSORT-ABS	0.043100756	0.347068454	0.52425254
LGG (n=516)	T cell CD4+ naive_XCELL	0.02974638	0.516472696	0.688603756
LGG (n=516)	T cell CD4+ Th1_XCELL	-0.013038835	0.776152512	0.880977708
LGG (n=516)	T cell CD4+ Th2_XCELL	0.11351053	0.013019421	0.053569491
LGG (n=516)	T cell CD4+_EPIC	0.00944643	0.836796254	0.91360826
LGG (n=516)	T cell CD4+_TIMER	0.026285925	0.566448947	0.730007616
LGG (n=516)	T cell regulatory (Tregs)_CIBERSORT	-0.008425705	0.854222197	0.919394463
LGG (n=516)	T cell regulatory (Tregs)_CIBERSORT-ABS	-0.001776195	0.969104305	0.986588145
LGG (n=516)	T cell regulatory (Tregs)_QUANTISEQ	0.029402723	0.521331999	0.692188704
LGG (n=516)	T cell regulatory (Tregs)_XCELL	-0.248853267	3.52E-08	8.42E-07
LIHC (n=371)	T cell CD4+ (non-regulatory)_QUANTISEQ	0.032877066	0.542781182	0.707956549
LIHC (n=371)	T cell CD4+ (non-regulatory)_XCELL	0.02361501	0.662039977	0.799805213
LIHC (n=371)	T cell CD4+ central memory_XCELL	0.013581596	0.801533464	0.901123814
LIHC (n=371)	T cell CD4+ effector memory_XCELL	0.066339267	0.21904197	0.380439232
LIHC (n=371)	T cell CD4+ memory activated_CIBERSORT	-0.097554458	0.070336691	0.18646304
LIHC (n=371)	T cell CD4+ memory activated_CIBERSORT-ABS	-0.096045195	0.074813394	0.18822478
LIHC (n=371)	T cell CD4+ memory resting_CIBERSORT	0.068449379	0.20470349	0.368373023
LIHC (n=371)	T cell CD4+ memory resting_CIBERSORT-ABS	0.156384304	0.003590016	0.019425427
LIHC (n=371)	T cell CD4+ memory_XCELL	0.079729416	0.139437974	0.292968084
LIHC (n=371)	T cell CD4+ naive_CIBERSORT	-0.095772451	0.075646597	0.189116493
LIHC (n=371)	T cell CD4+ naive_CIBERSORT-ABS	-0.095184685	0.077467798	0.19305855
LIHC (n=371)	T cell CD4+ naive_XCELL	-0.004020749	0.940683074	0.968891302
LIHC (n=371)	T cell CD4+ Th1_XCELL	-0.190176909	0.000382272	0.002943826
LIHC (n=371)	T cell CD4+ Th2_XCELL	-0.137466321	0.010582128	0.046443783
LIHC (n=371)	T cell CD4+_EPIC	0.079223646	0.141973228	0.294380185
LIHC (n=371)	T cell CD4+_TIMER	0.096275843	0.074114625	0.18822478
LIHC (n=371)	T cell regulatory (Tregs)_CIBERSORT	0.089413777	0.097300839	0.227149811
LIHC (n=371)	T cell regulatory (Tregs)_CIBERSORT-ABS	0.136636733	0.011065288	0.047508574
LIHC (n=371)	T cell regulatory (Tregs)_QUANTISEQ	0.203056065	0.000146135	0.001297154
LIHC (n=371)	T cell regulatory (Tregs)_XCELL	0.094491834	0.079660104	0.19604823
LUAD (n=515)	T cell CD4+ (non-regulatory)_QUANTISEQ	-0.064425307	0.153197785	0.304852015
LUAD (n=515)	T cell CD4+ (non-regulatory)_XCELL	0.028605523	0.526300735	0.695991866
LUAD (n=515)	T cell CD4+ central memory_XCELL	0.123562611	0.006012384	0.028748058
LUAD (n=515)	T cell CD4+ effector memory_XCELL	0.106244725	0.01828924	0.070138349
LUAD (n=515)	T cell CD4+ memory activated_CIBERSORT	-0.20663556	3.72E-06	5.07E-05
LUAD (n=515)	T cell CD4+ memory activated_CIBERSORT-ABS	-0.197337296	1.01E-05	0.000121492
LUAD (n=515)	T cell CD4+ memory resting_CIBERSORT	0.093159652	0.038665638	0.124170138
LUAD (n=515)	T cell CD4+ memory resting_CIBERSORT-ABS	0.105968813	0.018595262	0.070626237
LUAD (n=515)	T cell CD4+ memory_XCELL	-0.251716519	1.46E-08	4.27E-07
LUAD (n=515)	T cell CD4+ naive_CIBERSORT	0.022213913	0.622692763	0.76863638
LUAD (n=515)	T cell CD4+ naive_CIBERSORT-ABS	0.022213913	0.622692763	0.76863638
LUAD (n=515)	T cell CD4+ naive_XCELL	0.077866577	0.084140208	0.20515668
LUAD (n=515)	T cell CD4+ Th1_XCELL	0.032502464	0.47150644	0.6486618
LUAD (n=515)	T cell CD4+ Th2_XCELL	-0.324819473	1.41E-13	1.59E-11
LUAD (n=515)	T cell CD4+_EPIC	0.126410756	0.004939799	0.024856312
LUAD (n=515)	T cell CD4+_TIMER	0.205010255	4.45E-06	5.76E-05
LUAD (n=515)	T cell regulatory (Tregs)_CIBERSORT	0.192324213	1.71E-05	0.00018801
LUAD (n=515)	T cell regulatory (Tregs)_CIBERSORT-ABS	0.196994907	1.05E-05	0.000121697
LUAD (n=515)	T cell regulatory (Tregs)_QUANTISEQ	0.227712868	3.21E-07	6.04E-06
LUAD (n=515)	T cell regulatory (Tregs)_XCELL	-0.024727193	0.583882228	0.737507419
LUSC (n=501)	T cell CD4+ (non-regulatory)_QUANTISEQ	-0.091401784	0.046022648	0.139838045
LUSC (n=501)	T cell CD4+ (non-regulatory)_XCELL	0.013418867	0.770044485	0.880884717
LUSC (n=501)	T cell CD4+ central memory_XCELL	0.066613169	0.146320873	0.297921366
LUSC (n=501)	T cell CD4+ effector memory_XCELL	0.122070127	0.007606723	0.034735904
LUSC (n=501)	T cell CD4+ memory activated_CIBERSORT	-0.280651689	4.40E-10	2.17E-08
LUSC (n=501)	T cell CD4+ memory activated_CIBERSORT-ABS	-0.271464865	1.67E-09	6.60E-08
LUSC (n=501)	T cell CD4+ memory resting_CIBERSORT	0.083012621	0.070079943	0.186407929
LUSC (n=501)	T cell CD4+ memory resting_CIBERSORT-ABS	0.099160703	0.030360169	0.103381609
LUSC (n=501)	T cell CD4+ memory_XCELL	-0.333311715	7.70E-14	1.01E-11
LUSC (n=501)	T cell CD4+ naive_CIBERSORT	-0.008908409	0.846132069	0.915677171
LUSC (n=501)	T cell CD4+ naive_CIBERSORT-ABS	-0.008661583	0.85034439	0.917721404
LUSC (n=501)	T cell CD4+ naive_XCELL	0.004708149	0.918313545	0.958345707
LUSC (n=501)	T cell CD4+ Th1_XCELL	-0.033781947	0.461680077	0.640996943
LUSC (n=501)	T cell CD4+ Th2_XCELL	-0.377508106	1.33E-17	3.49E-15
LUSC (n=501)	T cell CD4+_EPIC	0.156594638	0.000598478	0.00425944
LUSC (n=501)	T cell CD4+_TIMER	0.246122444	5.17E-08	1.17E-06
LUSC (n=501)	T cell regulatory (Tregs)_CIBERSORT	0.236561884	1.72E-07	3.57E-06
LUSC (n=501)	T cell regulatory (Tregs)_CIBERSORT-ABS	0.236770652	1.68E-07	3.57E-06
LUSC (n=501)	T cell regulatory (Tregs)_QUANTISEQ	0.087256198	0.056866234	0.162181679
LUSC (n=501)	T cell regulatory (Tregs)_XCELL	-0.007852436	0.864182521	0.924559833
MESO (n=87)	T cell CD4+ (non-regulatory)_QUANTISEQ	-0.201562163	0.064337871	0.17460268
MESO (n=87)	T cell CD4+ (non-regulatory)_XCELL	0.080313162	0.46498143	0.643319317
MESO (n=87)	T cell CD4+ central memory_XCELL	0.150597876	0.16890021	0.322620248
MESO (n=87)	T cell CD4+ effector memory_XCELL	0.006282183	0.954495925	0.978017874
MESO (n=87)	T cell CD4+ memory activated_CIBERSORT	-0.251718522	0.020129652	0.073964767
MESO (n=87)	T cell CD4+ memory activated_CIBERSORT-ABS	-0.251003141	0.020498412	0.074711504
MESO (n=87)	T cell CD4+ memory resting_CIBERSORT	0.203391233	0.061904965	0.17342171
MESO (n=87)	T cell CD4+ memory resting_CIBERSORT-ABS	0.099255488	0.366114389	0.546675597
MESO (n=87)	T cell CD4+ memory_XCELL	-0.137208829	0.210495255	0.373688206
MESO (n=87)	T cell CD4+ naive_CIBERSORT	NA	NA	NA
MESO (n=87)	T cell CD4+ naive_CIBERSORT-ABS	NA	NA	NA
MESO (n=87)	T cell CD4+ naive_XCELL	-0.037665161	0.732173668	0.851866271
MESO (n=87)	T cell CD4+ Th1_XCELL	-0.019636906	0.858424623	0.922660479
MESO (n=87)	T cell CD4+ Th2_XCELL	-0.295492176	0.006040731	0.028748058
MESO (n=87)	T cell CD4+_EPIC	0.326584237	0.002284718	0.013778073
MESO (n=87)	T cell CD4+_TIMER	-0.013249051	0.904208377	0.951164604
MESO (n=87)	T cell regulatory (Tregs)_CIBERSORT	0.205189415	0.05958654	0.169328656
MESO (n=87)	T cell regulatory (Tregs)_CIBERSORT-ABS	0.105052344	0.338645385	0.519475446
MESO (n=87)	T cell regulatory (Tregs)_QUANTISEQ	0.116739925	0.287330491	0.457643322
MESO (n=87)	T cell regulatory (Tregs)_XCELL	-0.124621848	0.255797003	0.423335883
OV (n=303)	T cell CD4+ (non-regulatory)_QUANTISEQ	-0.078481096	0.217171679	0.380439232
OV (n=303)	T cell CD4+ (non-regulatory)_XCELL	0.041022008	0.519361111	0.690732791
OV (n=303)	T cell CD4+ central memory_XCELL	0.178038343	0.004835261	0.024506848
OV (n=303)	T cell CD4+ effector memory_XCELL	-0.015979967	0.801886128	0.901123814
OV (n=303)	T cell CD4+ memory activated_CIBERSORT	-0.122058485	0.054410098	0.158029329
OV (n=303)	T cell CD4+ memory activated_CIBERSORT-ABS	-0.121471411	0.055589995	0.159694894
OV (n=303)	T cell CD4+ memory resting_CIBERSORT	0.125651936	0.047632314	0.142447198
OV (n=303)	T cell CD4+ memory resting_CIBERSORT-ABS	0.176004156	0.005351147	0.026587459
OV (n=303)	T cell CD4+ memory_XCELL	-0.145942339	0.021239968	0.076094794
OV (n=303)	T cell CD4+ naive_CIBERSORT	0.114225064	0.071976753	0.186894501
OV (n=303)	T cell CD4+ naive_CIBERSORT-ABS	0.114225064	0.071976753	0.186894501
OV (n=303)	T cell CD4+ naive_XCELL	0.002647349	0.966846	0.985559148
OV (n=303)	T cell CD4+ Th1_XCELL	-0.119433847	0.05985057	0.169469355
OV (n=303)	T cell CD4+ Th2_XCELL	-0.189403742	0.002691724	0.015409143
OV (n=303)	T cell CD4+_EPIC	0.242975187	0.000107508	0.000976223
OV (n=303)	T cell CD4+_TIMER	0.073720279	0.246451781	0.411616101
OV (n=303)	T cell regulatory (Tregs)_CIBERSORT	0.035424162	0.577974446	0.736414813
OV (n=303)	T cell regulatory (Tregs)_CIBERSORT-ABS	0.086480422	0.173728238	0.328338058
OV (n=303)	T cell regulatory (Tregs)_QUANTISEQ	0.194840642	0.002010216	0.012406802
OV (n=303)	T cell regulatory (Tregs)_XCELL	0.040290925	0.526839413	0.695991866
PAAD (n=179)	T cell CD4+ (non-regulatory)_QUANTISEQ	-0.060373758	0.432796878	0.618281255
PAAD (n=179)	T cell CD4+ (non-regulatory)_XCELL	-0.119660926	0.119020238	0.261183301
PAAD (n=179)	T cell CD4+ central memory_XCELL	0.281445731	0.000192201	0.00161531
PAAD (n=179)	T cell CD4+ effector memory_XCELL	0.317477507	2.33E-05	0.000248274
PAAD (n=179)	T cell CD4+ memory activated_CIBERSORT	-0.154554659	0.04355118	0.136125288
PAAD (n=179)	T cell CD4+ memory activated_CIBERSORT-ABS	-0.154057844	0.044239105	0.137054481
PAAD (n=179)	T cell CD4+ memory resting_CIBERSORT	0.128160839	0.094815668	0.223595157
PAAD (n=179)	T cell CD4+ memory resting_CIBERSORT-ABS	0.016015983	0.835296625	0.91360826
PAAD (n=179)	T cell CD4+ memory_XCELL	-0.08800885	0.252355645	0.419707283
PAAD (n=179)	T cell CD4+ naive_CIBERSORT	-0.121898326	0.112226523	0.25044902
PAAD (n=179)	T cell CD4+ naive_CIBERSORT-ABS	-0.121898326	0.112226523	0.25044902
PAAD (n=179)	T cell CD4+ naive_XCELL	-0.282810572	0.000178315	0.001514717
PAAD (n=179)	T cell CD4+ Th1_XCELL	0.076268076	0.321458893	0.498924411
PAAD (n=179)	T cell CD4+ Th2_XCELL	-0.072428028	0.346494956	0.52425254
PAAD (n=179)	T cell CD4+_EPIC	0.146503835	0.055867922	0.159911806
PAAD (n=179)	T cell CD4+_TIMER	0.043150573	0.575213877	0.735145222
PAAD (n=179)	T cell regulatory (Tregs)_CIBERSORT	0.028505195	0.711311703	0.833733302
PAAD (n=179)	T cell regulatory (Tregs)_CIBERSORT-ABS	-0.016541232	0.829975615	0.91360826
PAAD (n=179)	T cell regulatory (Tregs)_QUANTISEQ	-0.358420695	1.48E-06	2.21E-05
PAAD (n=179)	T cell regulatory (Tregs)_XCELL	-0.002585327	0.973228317	0.988239551
PCPG (n=181)	T cell CD4+ (non-regulatory)_QUANTISEQ	-0.115130463	0.138454819	0.29245804
PCPG (n=181)	T cell CD4+ (non-regulatory)_XCELL	0.0859911	0.269180624	0.437556982
PCPG (n=181)	T cell CD4+ central memory_XCELL	-0.137870555	0.075602281	0.189116493
PCPG (n=181)	T cell CD4+ effector memory_XCELL	-0.139899923	0.071356057	0.186894501
PCPG (n=181)	T cell CD4+ memory activated_CIBERSORT	0.116460592	0.133924632	0.28517644
PCPG (n=181)	T cell CD4+ memory activated_CIBERSORT-ABS	0.117586443	0.130179707	0.278704522
PCPG (n=181)	T cell CD4+ memory resting_CIBERSORT	0.098922123	0.203417214	0.366894063
PCPG (n=181)	T cell CD4+ memory resting_CIBERSORT-ABS	0.14569061	0.060294652	0.169511654
PCPG (n=181)	T cell CD4+ memory_XCELL	-0.180784689	0.019387042	0.071904992
PCPG (n=181)	T cell CD4+ naive_CIBERSORT	0.128146311	0.098863466	0.228368824
PCPG (n=181)	T cell CD4+ naive_CIBERSORT-ABS	0.128146311	0.098863466	0.228368824
PCPG (n=181)	T cell CD4+ naive_XCELL	-0.122132811	0.115871421	0.256410148
PCPG (n=181)	T cell CD4+ Th1_XCELL	0.003383096	0.965389858	0.985559148
PCPG (n=181)	T cell CD4+ Th2_XCELL	-0.100026217	0.198393208	0.359473931
PCPG (n=181)	T cell CD4+_EPIC	0.090809143	0.243165279	0.407856837
PCPG (n=181)	T cell CD4+_TIMER	0.365938914	1.15E-06	1.86E-05
PCPG (n=181)	T cell regulatory (Tregs)_CIBERSORT	0.013267555	0.864873059	0.924559833
PCPG (n=181)	T cell regulatory (Tregs)_CIBERSORT-ABS	0.038933772	0.617395018	0.765686128
PCPG (n=181)	T cell regulatory (Tregs)_QUANTISEQ	0.317959133	2.82E-05	0.000289672
PCPG (n=181)	T cell regulatory (Tregs)_XCELL	-0.268789869	0.000444239	0.003227664
PRAD (n=498)	T cell CD4+ (non-regulatory)_QUANTISEQ	-0.096966376	0.048104689	0.142447198
PRAD (n=498)	T cell CD4+ (non-regulatory)_XCELL	0.05688813	0.24696966	0.411616101
PRAD (n=498)	T cell CD4+ central memory_XCELL	0.088181421	0.072392047	0.186894501
PRAD (n=498)	T cell CD4+ effector memory_XCELL	0.142940459	0.003481612	0.018968782
PRAD (n=498)	T cell CD4+ memory activated_CIBERSORT	0.000776439	0.987402986	0.994959642
PRAD (n=498)	T cell CD4+ memory activated_CIBERSORT-ABS	0.001229762	0.980049489	0.991343273
PRAD (n=498)	T cell CD4+ memory resting_CIBERSORT	-0.001030419	0.983282928	0.993342088
PRAD (n=498)	T cell CD4+ memory resting_CIBERSORT-ABS	0.078384463	0.110403516	0.248486546
PRAD (n=498)	T cell CD4+ memory_XCELL	0.056012716	0.254329115	0.422100843
PRAD (n=498)	T cell CD4+ naive_CIBERSORT	NA	NA	NA
PRAD (n=498)	T cell CD4+ naive_CIBERSORT-ABS	NA	NA	NA
PRAD (n=498)	T cell CD4+ naive_XCELL	-0.005399215	0.912574141	0.954878903
PRAD (n=498)	T cell CD4+ Th1_XCELL	-0.123863847	0.011455798	0.048656347
PRAD (n=498)	T cell CD4+ Th2_XCELL	-0.189703223	9.90E-05	0.000909659
PRAD (n=498)	T cell CD4+_EPIC	0.366181153	1.20E-14	1.90E-12
PRAD (n=498)	T cell CD4+_TIMER	0.051110433	0.298341986	0.470439459
PRAD (n=498)	T cell regulatory (Tregs)_CIBERSORT	-0.102108502	0.037361619	0.12047216
PRAD (n=498)	T cell regulatory (Tregs)_CIBERSORT-ABS	-0.095041835	0.052741113	0.154308464
PRAD (n=498)	T cell regulatory (Tregs)_QUANTISEQ	0.201428764	3.50E-05	0.0003496
PRAD (n=498)	T cell regulatory (Tregs)_XCELL	0.087856342	0.073454622	0.187484423
READ (n=166)	T cell CD4+ (non-regulatory)_QUANTISEQ	0.056157685	0.599078178	0.747233302
READ (n=166)	T cell CD4+ (non-regulatory)_XCELL	-0.070855971	0.506922475	0.68515622
READ (n=166)	T cell CD4+ central memory_XCELL	0.008315196	0.93800026	0.967389302
READ (n=166)	T cell CD4+ effector memory_XCELL	0.060301906	0.572351594	0.735145222
READ (n=166)	T cell CD4+ memory activated_CIBERSORT	-0.131251353	0.217539712	0.380439232
READ (n=166)	T cell CD4+ memory activated_CIBERSORT-ABS	-0.141138717	0.184543185	0.342227972
READ (n=166)	T cell CD4+ memory resting_CIBERSORT	-0.040205159	0.706738367	0.830309092
READ (n=166)	T cell CD4+ memory resting_CIBERSORT-ABS	0.037911488	0.722769367	0.843408863
READ (n=166)	T cell CD4+ memory_XCELL	-0.049132247	0.64560822	0.788300608
READ (n=166)	T cell CD4+ naive_CIBERSORT	0.156139355	0.141672302	0.294380185
READ (n=166)	T cell CD4+ naive_CIBERSORT-ABS	0.156139355	0.141672302	0.294380185
READ (n=166)	T cell CD4+ naive_XCELL	0.027155988	0.799441494	0.900939772
READ (n=166)	T cell CD4+ Th1_XCELL	-0.246886958	0.018982539	0.071072066
READ (n=166)	T cell CD4+ Th2_XCELL	-0.23092845	0.028535392	0.097588571
READ (n=166)	T cell CD4+_EPIC	0.300367772	0.004021846	0.021323884
READ (n=166)	T cell CD4+_TIMER	0.29944842	0.004141067	0.021809619
READ (n=166)	T cell regulatory (Tregs)_CIBERSORT	0.092069472	0.388097115	0.567771705
READ (n=166)	T cell regulatory (Tregs)_CIBERSORT-ABS	0.157062557	0.139303321	0.292968084
READ (n=166)	T cell regulatory (Tregs)_QUANTISEQ	0.093439306	0.381046057	0.561416556
READ (n=166)	T cell regulatory (Tregs)_XCELL	0.115508884	0.278307464	0.446875806
SARC (n=260)	T cell CD4+ (non-regulatory)_QUANTISEQ	0.118526318	0.064536687	0.17460268
SARC (n=260)	T cell CD4+ (non-regulatory)_XCELL	0.0837355	0.192382211	0.353446389
SARC (n=260)	T cell CD4+ central memory_XCELL	0.116851144	0.068432623	0.183260245
SARC (n=260)	T cell CD4+ effector memory_XCELL	-0.147375746	0.021287278	0.076094794
SARC (n=260)	T cell CD4+ memory activated_CIBERSORT	-0.091132687	0.155845692	0.309341952
SARC (n=260)	T cell CD4+ memory activated_CIBERSORT-ABS	-0.092385742	0.150212943	0.302725063
SARC (n=260)	T cell CD4+ memory resting_CIBERSORT	0.191101848	0.002722475	0.015473062
SARC (n=260)	T cell CD4+ memory resting_CIBERSORT-ABS	0.099417883	0.121424528	0.263531256
SARC (n=260)	T cell CD4+ memory_XCELL	-0.144952739	0.023538438	0.083762909
SARC (n=260)	T cell CD4+ naive_CIBERSORT	0.062081565	0.334195733	0.51387415
SARC (n=260)	T cell CD4+ naive_CIBERSORT-ABS	0.060810478	0.344205726	0.52425254
SARC (n=260)	T cell CD4+ naive_XCELL	-0.116995112	0.068090423	0.182964061
SARC (n=260)	T cell CD4+ Th1_XCELL	-0.050828829	0.429290892	0.614383704
SARC (n=260)	T cell CD4+ Th2_XCELL	-0.360449232	6.73E-09	2.17E-07
SARC (n=260)	T cell CD4+_EPIC	0.211086603	0.000907263	0.006125961
SARC (n=260)	T cell CD4+_TIMER	0.000162797	0.997981426	0.999246295
SARC (n=260)	T cell regulatory (Tregs)_CIBERSORT	-0.115919008	0.070682377	0.186752768
SARC (n=260)	T cell regulatory (Tregs)_CIBERSORT-ABS	-0.156102951	0.01465206	0.059167286
SARC (n=260)	T cell regulatory (Tregs)_QUANTISEQ	0.070700707	0.271294447	0.439055389
SARC (n=260)	T cell regulatory (Tregs)_XCELL	-0.020397908	0.751226659	0.867644825
SKCM (n=471)	T cell CD4+ (non-regulatory)_QUANTISEQ	0.00712286	0.879301879	0.932111364
SKCM (n=471)	T cell CD4+ (non-regulatory)_XCELL	-0.070828851	0.130559189	0.278761512
SKCM (n=471)	T cell CD4+ central memory_XCELL	-0.013452958	0.774252642	0.880977708
SKCM (n=471)	T cell CD4+ effector memory_XCELL	0.164444679	0.000415784	0.003098768
SKCM (n=471)	T cell CD4+ memory activated_CIBERSORT	-0.136690297	0.00341308	0.018724535
SKCM (n=471)	T cell CD4+ memory activated_CIBERSORT-ABS	-0.138892054	0.002925346	0.016274815
SKCM (n=471)	T cell CD4+ memory resting_CIBERSORT	0.113704611	0.015017291	0.060221623
SKCM (n=471)	T cell CD4+ memory resting_CIBERSORT-ABS	0.114086872	0.014679479	0.059167286
SKCM (n=471)	T cell CD4+ memory_XCELL	-0.16520371	0.000390567	0.002966807
SKCM (n=471)	T cell CD4+ naive_CIBERSORT	-0.129522458	0.005554548	0.027425579
SKCM (n=471)	T cell CD4+ naive_CIBERSORT-ABS	-0.130110873	0.005341462	0.026587459
SKCM (n=471)	T cell CD4+ naive_XCELL	-0.047011088	0.315964866	0.492331842
SKCM (n=471)	T cell CD4+ Th1_XCELL	-0.072766514	0.120334765	0.263336466
SKCM (n=471)	T cell CD4+ Th2_XCELL	-0.274711001	2.35E-09	8.13E-08
SKCM (n=471)	T cell CD4+_EPIC	0.128948999	0.005769542	0.027794071
SKCM (n=471)	T cell CD4+_TIMER	0.044201671	0.345784843	0.52425254
SKCM (n=471)	T cell regulatory (Tregs)_CIBERSORT	0.028538806	0.542827321	0.707956549
SKCM (n=471)	T cell regulatory (Tregs)_CIBERSORT-ABS	0.03328775	0.477791774	0.654068805
SKCM (n=471)	T cell regulatory (Tregs)_QUANTISEQ	0.004339564	0.926288355	0.961587123
SKCM (n=471)	T cell regulatory (Tregs)_XCELL	-0.040899606	0.383042435	0.561416556
SKCM-Metastasis (n=368)	T cell CD4+ (non-regulatory)_QUANTISEQ	0.034946326	0.512219321	0.686909153
SKCM-Metastasis (n=368)	T cell CD4+ (non-regulatory)_XCELL	-0.085691369	0.107499865	0.244037049
SKCM-Metastasis (n=368)	T cell CD4+ central memory_XCELL	-0.033654051	0.52795128	0.696296346
SKCM-Metastasis (n=368)	T cell CD4+ effector memory_XCELL	0.12309607	0.020522021	0.074711504
SKCM-Metastasis (n=368)	T cell CD4+ memory activated_CIBERSORT	-0.085078133	0.110049106	0.248396554
SKCM-Metastasis (n=368)	T cell CD4+ memory activated_CIBERSORT-ABS	-0.089357774	0.093216418	0.22162454
SKCM-Metastasis (n=368)	T cell CD4+ memory resting_CIBERSORT	0.106708077	0.044820905	0.137242307
SKCM-Metastasis (n=368)	T cell CD4+ memory resting_CIBERSORT-ABS	0.107985501	0.042306739	0.133156667
SKCM-Metastasis (n=368)	T cell CD4+ memory_XCELL	-0.100038386	0.060070858	0.169485634
SKCM-Metastasis (n=368)	T cell CD4+ naive_CIBERSORT	-0.158506014	0.002783812	0.015708652
SKCM-Metastasis (n=368)	T cell CD4+ naive_CIBERSORT-ABS	-0.160791304	0.002410646	0.014318876
SKCM-Metastasis (n=368)	T cell CD4+ naive_XCELL	-0.016769137	0.753205381	0.868660221
SKCM-Metastasis (n=368)	T cell CD4+ Th1_XCELL	-0.091195425	0.086650945	0.209729376
SKCM-Metastasis (n=368)	T cell CD4+ Th2_XCELL	-0.21410012	4.88E-05	0.000470326
SKCM-Metastasis (n=368)	T cell CD4+_EPIC	0.072556821	0.173161264	0.328051316
SKCM-Metastasis (n=368)	T cell CD4+_TIMER	0.028343506	0.595071951	0.744415285
SKCM-Metastasis (n=368)	T cell regulatory (Tregs)_CIBERSORT	-0.006091641	0.909071931	0.954609934
SKCM-Metastasis (n=368)	T cell regulatory (Tregs)_CIBERSORT-ABS	0.01282678	0.809949824	0.901316827
SKCM-Metastasis (n=368)	T cell regulatory (Tregs)_QUANTISEQ	0.030599335	0.566088798	0.730007616
SKCM-Metastasis (n=368)	T cell regulatory (Tregs)_XCELL	0.052517821	0.324475648	0.502619141
SKCM-Primary (n=103)	T cell CD4+ (non-regulatory)_QUANTISEQ	-0.231250293	0.019360199	0.071904992
SKCM-Primary (n=103)	T cell CD4+ (non-regulatory)_XCELL	0.027977625	0.780143241	0.882970144
SKCM-Primary (n=103)	T cell CD4+ central memory_XCELL	0.000984892	0.992161448	0.995943512
SKCM-Primary (n=103)	T cell CD4+ effector memory_XCELL	0.24577981	0.012774965	0.052838862
SKCM-Primary (n=103)	T cell CD4+ memory activated_CIBERSORT	-0.239416671	0.015369757	0.061323778
SKCM-Primary (n=103)	T cell CD4+ memory activated_CIBERSORT-ABS	-0.228801673	0.020718362	0.075080303
SKCM-Primary (n=103)	T cell CD4+ memory resting_CIBERSORT	0.220106038	0.026222464	0.091662595
SKCM-Primary (n=103)	T cell CD4+ memory resting_CIBERSORT-ABS	0.256147214	0.00936095	0.041313691
SKCM-Primary (n=103)	T cell CD4+ memory_XCELL	-0.163077274	0.101487618	0.233746993
SKCM-Primary (n=103)	T cell CD4+ naive_CIBERSORT	-0.032148416	0.748388913	0.865632857
SKCM-Primary (n=103)	T cell CD4+ naive_CIBERSORT-ABS	-0.024129584	0.809765594	0.901316827
SKCM-Primary (n=103)	T cell CD4+ naive_XCELL	-0.070951983	0.478546543	0.654068805
SKCM-Primary (n=103)	T cell CD4+ Th1_XCELL	-0.091914982	0.35819921	0.540033161
SKCM-Primary (n=103)	T cell CD4+ Th2_XCELL	-0.341182672	0.000449422	0.003227664
SKCM-Primary (n=103)	T cell CD4+_EPIC	0.34196275	0.000435199	0.003213149
SKCM-Primary (n=103)	T cell CD4+_TIMER	0.285619751	0.003614965	0.019427365
SKCM-Primary (n=103)	T cell regulatory (Tregs)_CIBERSORT	0.190543154	0.055074447	0.159016438
SKCM-Primary (n=103)	T cell regulatory (Tregs)_CIBERSORT-ABS	0.248949657	0.011631256	0.049137393
SKCM-Primary (n=103)	T cell regulatory (Tregs)_QUANTISEQ	0.095069095	0.341872299	0.523409141
SKCM-Primary (n=103)	T cell regulatory (Tregs)_XCELL	-0.294728371	0.002638243	0.015213223
STAD (n=415)	T cell CD4+ (non-regulatory)_QUANTISEQ	-0.101697946	0.047879082	0.142447198
STAD (n=415)	T cell CD4+ (non-regulatory)_XCELL	0.01002574	0.845752678	0.915677171
STAD (n=415)	T cell CD4+ central memory_XCELL	0.210301937	3.68E-05	0.000363152
STAD (n=415)	T cell CD4+ effector memory_XCELL	0.001488452	0.976959208	0.99073448
STAD (n=415)	T cell CD4+ memory activated_CIBERSORT	-0.103634527	0.043766865	0.136125288
STAD (n=415)	T cell CD4+ memory activated_CIBERSORT-ABS	-0.105878179	0.039378117	0.125470864
STAD (n=415)	T cell CD4+ memory resting_CIBERSORT	0.139422806	0.006555947	0.030646143
STAD (n=415)	T cell CD4+ memory resting_CIBERSORT-ABS	0.031973755	0.534885768	0.703094437
STAD (n=415)	T cell CD4+ memory_XCELL	-0.122042095	0.01745648	0.067601073
STAD (n=415)	T cell CD4+ naive_CIBERSORT	-0.007774372	0.880091516	0.932111364
STAD (n=415)	T cell CD4+ naive_CIBERSORT-ABS	-0.007774372	0.880091516	0.932111364
STAD (n=415)	T cell CD4+ naive_XCELL	-0.156116612	0.002304189	0.013790221
STAD (n=415)	T cell CD4+ Th1_XCELL	0.044998273	0.382351491	0.561416556
STAD (n=415)	T cell CD4+ Th2_XCELL	-0.135363088	0.008322738	0.037146683
STAD (n=415)	T cell CD4+_EPIC	0.105787948	0.039547146	0.125470864
STAD (n=415)	T cell CD4+_TIMER	-0.072658789	0.158035436	0.310513217
STAD (n=415)	T cell regulatory (Tregs)_CIBERSORT	0.120752899	0.018690146	0.070646963
STAD (n=415)	T cell regulatory (Tregs)_CIBERSORT-ABS	0.066246326	0.198152756	0.359473931
STAD (n=415)	T cell regulatory (Tregs)_QUANTISEQ	-0.039350591	0.444962796	0.629965249
STAD (n=415)	T cell regulatory (Tregs)_XCELL	0.047109756	0.360397707	0.540351935
TGCT (n=150)	T cell CD4+ (non-regulatory)_QUANTISEQ	0.500249975	1.11E-10	6.25E-09
TGCT (n=150)	T cell CD4+ (non-regulatory)_XCELL	-0.116245328	0.160877602	0.313037699
TGCT (n=150)	T cell CD4+ central memory_XCELL	0.092598703	0.264630275	0.433730119
TGCT (n=150)	T cell CD4+ effector memory_XCELL	-0.172964676	0.036171027	0.118568927
TGCT (n=150)	T cell CD4+ memory activated_CIBERSORT	-0.0735527	0.375959206	0.557237848
TGCT (n=150)	T cell CD4+ memory activated_CIBERSORT-ABS	-0.062527292	0.451829836	0.635134467
TGCT (n=150)	T cell CD4+ memory resting_CIBERSORT	-0.123099531	0.137433448	0.291078885
TGCT (n=150)	T cell CD4+ memory resting_CIBERSORT-ABS	-0.106691031	0.198376227	0.359473931
TGCT (n=150)	T cell CD4+ memory_XCELL	-0.559845363	1.68E-13	1.66E-11
TGCT (n=150)	T cell CD4+ naive_CIBERSORT	-0.025436389	0.759744327	0.873650682
TGCT (n=150)	T cell CD4+ naive_CIBERSORT-ABS	-0.024505458	0.768283621	0.880884717
TGCT (n=150)	T cell CD4+ naive_XCELL	-0.507587053	5.32E-11	3.24E-09
TGCT (n=150)	T cell CD4+ Th1_XCELL	-0.101151306	0.222823631	0.381845268
TGCT (n=150)	T cell CD4+ Th2_XCELL	-0.480302353	7.45E-10	3.27E-08
TGCT (n=150)	T cell CD4+_EPIC	-0.470666309	1.79E-09	6.74E-08
TGCT (n=150)	T cell CD4+_TIMER	0.141872402	0.086508795	0.209729376
TGCT (n=150)	T cell regulatory (Tregs)_CIBERSORT	-0.097327371	0.240898319	0.404914195
TGCT (n=150)	T cell regulatory (Tregs)_CIBERSORT-ABS	-0.083027066	0.317415301	0.493618283
TGCT (n=150)	T cell regulatory (Tregs)_QUANTISEQ	0.138086752	0.095331501	0.224142517
TGCT (n=150)	T cell regulatory (Tregs)_XCELL	-0.43214715	4.61E-08	1.07E-06
THCA (n=509)	T cell CD4+ (non-regulatory)_QUANTISEQ	-0.224604831	5.35E-07	9.20E-06
THCA (n=509)	T cell CD4+ (non-regulatory)_XCELL	-0.068944474	0.128275497	0.275374028
THCA (n=509)	T cell CD4+ central memory_XCELL	0.041485308	0.36046262	0.540351935
THCA (n=509)	T cell CD4+ effector memory_XCELL	-0.105555451	0.01968306	0.072661762
THCA (n=509)	T cell CD4+ memory activated_CIBERSORT	-0.055601076	0.220173603	0.380439232
THCA (n=509)	T cell CD4+ memory activated_CIBERSORT-ABS	-0.055801334	0.218513881	0.380439232
THCA (n=509)	T cell CD4+ memory resting_CIBERSORT	0.006087076	0.893304283	0.943463079
THCA (n=509)	T cell CD4+ memory resting_CIBERSORT-ABS	0.033422128	0.461346578	0.640996943
THCA (n=509)	T cell CD4+ memory_XCELL	-0.173602436	0.000115979	0.001041172
THCA (n=509)	T cell CD4+ naive_CIBERSORT	0.012968598	0.775059633	0.880977708
THCA (n=509)	T cell CD4+ naive_CIBERSORT-ABS	0.012913835	0.775984161	0.880977708
THCA (n=509)	T cell CD4+ naive_XCELL	-0.1238986	0.006133509	0.028924259
THCA (n=509)	T cell CD4+ Th1_XCELL	-0.164092616	0.000272286	0.002194956
THCA (n=509)	T cell CD4+ Th2_XCELL	-0.188455876	2.79E-05	0.000289672
THCA (n=509)	T cell CD4+_EPIC	0.175718776	9.53E-05	0.000885926
THCA (n=509)	T cell CD4+_TIMER	-0.160703307	0.000365052	0.002913043
THCA (n=509)	T cell regulatory (Tregs)_CIBERSORT	0.044244061	0.329384483	0.508390979
THCA (n=509)	T cell regulatory (Tregs)_CIBERSORT-ABS	0.023156425	0.609842188	0.758701305
THCA (n=509)	T cell regulatory (Tregs)_QUANTISEQ	0.005620483	0.901439513	0.949516287
THCA (n=509)	T cell regulatory (Tregs)_XCELL	-0.10032281	0.026683738	0.092864111
THYM (n=120)	T cell CD4+ (non-regulatory)_QUANTISEQ	0.266849949	0.003940906	0.021035915
THYM (n=120)	T cell CD4+ (non-regulatory)_XCELL	-0.303841123	0.000962911	0.006392434
THYM (n=120)	T cell CD4+ central memory_XCELL	0.345653944	0.000154613	0.001347662
THYM (n=120)	T cell CD4+ effector memory_XCELL	-0.400561527	9.17E-06	0.000111481
THYM (n=120)	T cell CD4+ memory activated_CIBERSORT	-0.138398346	0.140198608	0.293784881
THYM (n=120)	T cell CD4+ memory activated_CIBERSORT-ABS	-0.126660577	0.17737407	0.332050984
THYM (n=120)	T cell CD4+ memory resting_CIBERSORT	0.130804392	0.163501419	0.315809587
THYM (n=120)	T cell CD4+ memory resting_CIBERSORT-ABS	0.173471056	0.063734826	0.174207106
THYM (n=120)	T cell CD4+ memory_XCELL	-0.324042113	0.000411145	0.003093377
THYM (n=120)	T cell CD4+ naive_CIBERSORT	-0.30693191	0.000848604	0.00582954
THYM (n=120)	T cell CD4+ naive_CIBERSORT-ABS	-0.256049996	0.005744211	0.027794071
THYM (n=120)	T cell CD4+ naive_XCELL	-0.551369592	1.71E-10	8.98E-09
THYM (n=120)	T cell CD4+ Th1_XCELL	-0.447796892	5.22E-07	9.17E-06
THYM (n=120)	T cell CD4+ Th2_XCELL	-0.412819169	4.54E-06	5.79E-05
THYM (n=120)	T cell CD4+_EPIC	0.389234327	1.71E-05	0.00018801
THYM (n=120)	T cell CD4+_TIMER	-0.432191809	1.41E-06	2.15E-05
THYM (n=120)	T cell regulatory (Tregs)_CIBERSORT	-0.36803732	5.20E-05	0.000494572
THYM (n=120)	T cell regulatory (Tregs)_CIBERSORT-ABS	-0.104273184	0.267423281	0.436496677
THYM (n=120)	T cell regulatory (Tregs)_QUANTISEQ	0.325615042	0.000383815	0.002943826
THYM (n=120)	T cell regulatory (Tregs)_XCELL	0.227627103	0.014422273	0.058729876
UCEC (n=545)	T cell CD4+ (non-regulatory)_QUANTISEQ	0.21250271	0.046843345	0.140708146
UCEC (n=545)	T cell CD4+ (non-regulatory)_XCELL	-0.040584976	0.707339265	0.830309092
UCEC (n=545)	T cell CD4+ central memory_XCELL	-0.038187708	0.723909089	0.843492891
UCEC (n=545)	T cell CD4+ effector memory_XCELL	-0.10182877	0.345150676	0.52425254
UCEC (n=545)	T cell CD4+ memory activated_CIBERSORT	-0.142367677	0.185774663	0.342901831
UCEC (n=545)	T cell CD4+ memory activated_CIBERSORT-ABS	-0.144585625	0.178943777	0.333409395
UCEC (n=545)	T cell CD4+ memory resting_CIBERSORT	0.131904725	0.220558441	0.380439232
UCEC (n=545)	T cell CD4+ memory resting_CIBERSORT-ABS	0.164806247	0.124924614	0.269646024
UCEC (n=545)	T cell CD4+ memory_XCELL	-0.198349655	0.063949444	0.174207106
UCEC (n=545)	T cell CD4+ naive_CIBERSORT	-0.268702083	0.011362586	0.048521315
UCEC (n=545)	T cell CD4+ naive_CIBERSORT-ABS	-0.266365266	0.012124631	0.050679673
UCEC (n=545)	T cell CD4+ naive_XCELL	-0.129221285	0.230174668	0.390210275
UCEC (n=545)	T cell CD4+ Th1_XCELL	-0.090304099	0.402746323	0.585979662
UCEC (n=545)	T cell CD4+ Th2_XCELL	-0.145448729	0.17633579	0.330891388
UCEC (n=545)	T cell CD4+_EPIC	-0.09218909	0.392957497	0.573819635
UCEC (n=545)	T cell CD4+_TIMER	0.250902567	0.018380075	0.07014618
UCEC (n=545)	T cell regulatory (Tregs)_CIBERSORT	-0.024803976	0.818565614	0.908239937
UCEC (n=545)	T cell regulatory (Tregs)_CIBERSORT-ABS	0.022207561	0.837281494	0.91360826
UCEC (n=545)	T cell regulatory (Tregs)_QUANTISEQ	-0.326469171	0.001907362	0.011864693
UCEC (n=545)	T cell regulatory (Tregs)_XCELL	-0.063018106	0.559698186	0.724855028
UCS (n=57)	T cell CD4+ (non-regulatory)_QUANTISEQ	-0.053399957	0.704124548	0.830236408
UCS (n=57)	T cell CD4+ (non-regulatory)_XCELL	-0.151945409	0.277424332	0.446365015
UCS (n=57)	T cell CD4+ central memory_XCELL	-0.070638859	0.615228183	0.764198529
UCS (n=57)	T cell CD4+ effector memory_XCELL	-0.058524714	0.677216971	0.809381856
UCS (n=57)	T cell CD4+ memory activated_CIBERSORT	-0.256573954	0.063664093	0.174207106
UCS (n=57)	T cell CD4+ memory activated_CIBERSORT-ABS	-0.256573954	0.063664093	0.174207106
UCS (n=57)	T cell CD4+ memory resting_CIBERSORT	0.221060496	0.1116728	0.25044902
UCS (n=57)	T cell CD4+ memory resting_CIBERSORT-ABS	0.276161501	0.045321512	0.138239361
UCS (n=57)	T cell CD4+ memory_XCELL	-0.009981963	0.943446555	0.969210375
UCS (n=57)	T cell CD4+ naive_CIBERSORT	-0.247957399	0.07342426	0.187484423
UCS (n=57)	T cell CD4+ naive_CIBERSORT-ABS	-0.247957399	0.07342426	0.187484423
UCS (n=57)	T cell CD4+ naive_XCELL	-0.218259638	0.116401069	0.256862693
UCS (n=57)	T cell CD4+ Th1_XCELL	-0.046266565	0.742178195	0.85970788
UCS (n=57)	T cell CD4+ Th2_XCELL	-0.16250061	0.245008239	0.41007735
UCS (n=57)	T cell CD4+_EPIC	0.220477302	0.112644995	0.250674777
UCS (n=57)	T cell CD4+_TIMER	-0.034174728	0.808056453	0.901316827
UCS (n=57)	T cell regulatory (Tregs)_CIBERSORT	0.001434225	0.991867831	0.995943512
UCS (n=57)	T cell regulatory (Tregs)_CIBERSORT-ABS	0.034504241	0.806241294	0.901316827
UCS (n=57)	T cell regulatory (Tregs)_QUANTISEQ	0.325599756	0.017354549	0.067537408
UCS (n=57)	T cell regulatory (Tregs)_XCELL	-0.011396933	0.935445892	0.966016019
UVM (n=80)	T cell CD4+ (non-regulatory)_QUANTISEQ	-0.084785781	0.463470106	0.642353305
UVM (n=80)	T cell CD4+ (non-regulatory)_XCELL	-0.067590411	0.559172558	0.724855028
UVM (n=80)	T cell CD4+ central memory_XCELL	-0.140599445	0.222599678	0.381845268
UVM (n=80)	T cell CD4+ effector memory_XCELL	0.00316676	0.978193537	0.99073448
UVM (n=80)	T cell CD4+ memory activated_CIBERSORT	-0.116566483	0.312695068	0.49013711
UVM (n=80)	T cell CD4+ memory activated_CIBERSORT-ABS	-0.117289659	0.309681758	0.486378904
UVM (n=80)	T cell CD4+ memory resting_CIBERSORT	0.053502428	0.643985149	0.787536019
UVM (n=80)	T cell CD4+ memory resting_CIBERSORT-ABS	0.055468784	0.631835815	0.776283505
UVM (n=80)	T cell CD4+ memory_XCELL	-0.267052101	0.018881784	0.071031472
UVM (n=80)	T cell CD4+ naive_CIBERSORT	-0.078463237	0.49758315	0.677742567
UVM (n=80)	T cell CD4+ naive_CIBERSORT-ABS	-0.064236189	0.578877973	0.736414813
UVM (n=80)	T cell CD4+ naive_XCELL	0.105847415	0.359565873	0.540351935
UVM (n=80)	T cell CD4+ Th1_XCELL	0.141786629	0.218679215	0.380439232
UVM (n=80)	T cell CD4+ Th2_XCELL	-0.093561263	0.418316312	0.601948792
UVM (n=80)	T cell CD4+_EPIC	0.143294415	0.21377042	0.377949874
UVM (n=80)	T cell CD4+_TIMER	0.063902499	0.580855686	0.736558575
UVM (n=80)	T cell regulatory (Tregs)_CIBERSORT	0.208360616	0.068992906	0.184136473
UVM (n=80)	T cell regulatory (Tregs)_CIBERSORT-ABS	0.244504302	0.032107803	0.107026011
UVM (n=80)	T cell regulatory (Tregs)_QUANTISEQ	-0.121161502	0.293869421	0.465625487
UVM (n=80)	T cell regulatory (Tregs)_XCELL	-0.251096808	0.027612591	0.095257409
